# Supplementary material for: Analysis of network expression and immune infiltration of disulfidptosis‐related genes in chronic obstructive pulmonary disease
Source: Immun Inflamm Dis. 2024 Apr 5;12(4):e1231. doi: 10.1002/iid3.1231 (PMC10996381; doi:10.1002/iid3.1231)
Supplement: Supplementary file 2 — Supporting information. [file IID3-12-e1231-s002.xlsx]

## Sheet: Sheet1
Gene name	Official Full Name	Chromosome
ACTB	actin beta	chr7
FLNA	filamin A	chrX
FLNB	filamin B	chr3
GYS1	glycogen synthase 1	chr19
LRPPRC	leucine rich pentatricopeptide repeat containing	chr2
MYH9	myosin heavy chain 9	chr22
NCKAP1	NCK associated protein 1	chr2
NDUFA11	NADH:ubiquinone oxidoreductase subunit A11	chr19
NDUFS1	NADH:ubiquinone oxidoreductase core subunit S1	chr2
NUBPL	NUBP iron-sulfur cluster assembly factor, mitochondrial	chr14
OXSM	3-oxoacyl-ACP synthase, mitochondrial	chr3
PRDX1	peroxiredoxin 1	chr1
RPN1	ribophorin I	chr3
SLC7A11	solute carrier family 7 member 11	chr4
TLN1	talin 1	chr9
