# Supplementary material for: Analysis of network expression and immune infiltration of disulfidptosis‐related genes in chronic obstructive pulmonary disease
Source: Immun Inflamm Dis. 2024 Apr 5;12(4):e1231. doi: 10.1002/iid3.1231 (PMC10996381; doi:10.1002/iid3.1231)
Supplement: Supplementary file 4 — Supporting information. [file IID3-12-e1231-s004.xlsx]

## Sheet: DEG_COPD_VS_Control
	logFC	AveExpr	t	P.Value	adj.P.Val	B
PHF5A	1.77226	7.42571	19.9638	1.21032e-20	2.33472e-16	35.933
DLST	2.12493	9.54307	18.9583	6.31211e-20	6.08803e-16	34.464
HRASLS5	2.39612	10.4693	16.1309	9.96315e-18	6.4063e-14	29.8587
TMEM201	2.20549	9.63091	14.7269	1.59895e-16	7.71092e-13	27.2765
CHMP4B	2.06057	9.32417	13.9688	7.76754e-16	2.99672e-12	25.7908
MAN2A1	1.41576	8.48577	13.6065	1.6895e-15	5.43175e-12	25.0567
PSMD3	1.2021	11.2383	13.4722	2.26172e-15	6.23266e-12	24.7805
CAND1	1.85096	8.24799	13.1805	4.29134e-15	1.03475e-11	24.1731
DRICH1	1.70601	8.54689	12.9935	6.50277e-15	1.39376e-11	23.7781
KIF1C	1.55636	7.49778	12.7144	1.21844e-14	2.35037e-11	23.1803
FAM96B	-1.1654	10.6028	-12.3244	2.97502e-14	5.2171e-11	22.3281
PPIAL4A	1.31993	10.362	12.1509	4.45126e-14	7.1554e-11	21.9426
TWISTNB	1.27608	8.44366	11.9956	6.40448e-14	9.50327e-11	21.5941
LRIG1	-1.58318	9.9445	-11.8389	9.27312e-14	1.2777e-10	21.2392
RAB35	1.27211	11.0239	11.7149	1.2456e-13	1.60185e-10	20.956
SURF4	1.32978	10.4773	11.5935	1.66574e-13	2.00826e-10	20.6767
DYNC1H1	-1.17351	10.945	-11.5259	1.95982e-13	2.11886e-10	20.5204
TRA2B	1.64418	9.4252	11.5183	1.99588e-13	2.11886e-10	20.5029
DNAJC7	1.20112	9.32667	11.4956	2.10807e-13	2.11886e-10	20.4503
TEP1	2.85669	6.68102	11.4786	2.19685e-13	2.11886e-10	20.4106
PDAP1	1.92402	8.39979	10.951	7.99859e-13	7.34728e-10	19.1654
RAB13	1.59669	8.88262	10.902	9.03351e-13	7.66936e-10	19.0479
METAP2	-0.976725	11.1526	-10.8971	9.14439e-13	7.66936e-10	19.0362
EPT1	1.29848	7.54416	10.8773	9.60791e-13	7.72236e-10	18.9884
TAF5L	2.30675	6.90183	10.822	1.10298e-12	8.51059e-10	18.8551
SHROOM1	1.69631	6.34452	10.7528	1.31176e-12	9.46156e-10	18.6876
TDRD10	-2.32088	5.23661	-10.749	1.32432e-12	9.46156e-10	18.6784
FGFR1	1.42446	8.87469	10.6683	1.62209e-12	1.1175e-09	18.4823
ZNF678	1.52408	5.93455	10.5875	1.98915e-12	1.32313e-09	18.285
KIAA1033	-1.24232	9.91992	-10.5315	2.29258e-12	1.43531e-09	18.1477
SLC39A7	2.10571	8.37062	10.5208	2.35514e-12	1.43531e-09	18.1216
MAOB	-1.5363	7.09411	-10.5165	2.38102e-12	1.43531e-09	18.111
RNF166	1.46212	6.1039	10.4979	2.49672e-12	1.45945e-09	18.0651
SRSF4	1.36255	6.82648	10.4215	3.03281e-12	1.72067e-09	17.8768
MBD4	1.03326	8.28778	10.4042	3.1695e-12	1.74685e-09	17.8341
ZNF264	1.323	7.54539	10.3884	3.30046e-12	1.7685e-09	17.7949
LMNB1	2.59645	6.94061	10.2961	4.18008e-12	2.17929e-09	17.566
PPP3R1	-1.41768	4.71225	-10.204	5.29921e-12	2.63123e-09	17.3361
POLR2C	1.08977	8.31952	10.2021	5.32449e-12	2.63123e-09	17.3315
ANXA5	-1.03591	11.6846	-10.1926	5.45616e-12	2.63123e-09	17.3078
NEDD8	-0.905784	12.6126	-10.1346	6.33913e-12	2.98248e-09	17.1623
SRP72	1.19197	8.39362	10.023	8.46909e-12	3.88973e-09	16.8813
LINC00963	0.956956	9.46163	9.95329	1.01582e-11	4.55704e-09	16.7048
CCDC57	1.14061	6.03612	9.93373	1.0691e-11	4.61083e-09	16.6551
CCDC137	1.12376	8.76699	9.93141	1.07562e-11	4.61083e-09	16.6492
IQGAP2	1.73288	7.60335	9.90486	1.15302e-11	4.83517e-09	16.5817
UPF1	1.05766	11.1347	9.84134	1.36204e-11	5.59015e-09	16.4199
SLU7	-0.957666	8.62812	-9.82066	1.43813e-11	5.77947e-09	16.3671
RMDN1	-1.08497	9.00188	-9.81217	1.47062e-11	5.78945e-09	16.3454
NPIPA1	-1.43709	11.8211	-9.78898	1.56318e-11	6.03076e-09	16.2861
SDC1	-1.76054	5.18674	-9.76704	1.65624e-11	6.26447e-09	16.2299
SMG1P5	2.18344	7.47379	9.75558	1.70706e-11	6.33253e-09	16.2006
AFF4	1.35124	7.9612	9.74312	1.76413e-11	6.42077e-09	16.1686
RNF185	0.780563	7.76689	9.72925	1.82995e-11	6.537e-09	16.133
YAP1	1.75065	6.99276	9.70418	1.9553e-11	6.8435e-09	16.0686
MARS	1.14244	10.5933	9.69816	1.98671e-11	6.8435e-09	16.0531
ZRANB2	-1.21194	9.94009	-9.66077	2.19351e-11	7.42331e-09	15.9568
METTL7A	2.68769	8.9011	9.63229	2.36561e-11	7.8677e-09	15.8834
ZC3H7B	1.55362	8.48531	9.60791	2.52388e-11	8.2518e-09	15.8204
PFKFB3	-3.44135	5.78463	-9.55444	2.90981e-11	9.35503e-09	15.682
NPIPB3	-1.51924	11.0161	-9.54654	2.9717e-11	9.39738e-09	15.6616
NPIPB6	-1.43656	11.2536	-9.51488	3.23358e-11	1.00606e-08	15.5794
NPHP4	1.34537	6.80898	9.41531	4.22094e-11	1.29241e-08	15.3201
MIER1	1.28137	8.12858	9.40579	4.33014e-11	1.30513e-08	15.2952
F8A1	-1.02513	10.3336	-9.39615	4.44369e-11	1.31875e-08	15.27
TMA7	-0.888491	11.9274	-9.31723	5.49486e-11	1.606e-08	15.0633
TBC1D9	-1.27915	9.10672	-9.27382	6.17764e-11	1.77861e-08	14.9492
ZFAND2B	-0.841931	9.69304	-9.1982	7.5805e-11	2.14436e-08	14.7499
NBPF14	-1.09487	8.74407	-9.19385	7.67033e-11	2.14436e-08	14.7384
H2AFX	1.23117	10.1167	9.16552	8.28327e-11	2.28263e-08	14.6635
ZNF728	1.772	5.80281	9.15655	8.48754e-11	2.30598e-08	14.6397
PVR	1.90471	5.80339	9.13178	9.07845e-11	2.43227e-08	14.5741
SLC7A8	1.42869	7.95108	9.06998	1.07426e-10	2.83869e-08	14.4101
TNFRSF1A	1.56034	8.97656	9.05442	1.12084e-10	2.92176e-08	14.3687
FBXO31	1.09359	7.38153	8.97814	1.38079e-10	3.5514e-08	14.1653
MKKS	1.00619	8.23137	8.91543	1.63995e-10	4.16246e-08	13.9976
H2AFJ	-0.878244	11.9168	-8.88664	1.77503e-10	4.34183e-08	13.9204
CYP4V2	-1.46829	6.62627	-8.88441	1.78593e-10	4.34183e-08	13.9144
PCNP	-1.21748	10.4333	-8.88417	1.7871e-10	4.34183e-08	13.9138
KIF3B	-0.762265	8.16554	-8.88143	1.80066e-10	4.34183e-08	13.9064
NSMCE4A	-0.78935	9.66888	-8.8535	1.9446e-10	4.63102e-08	13.8314
RNASE1	-1.11866	12.9596	-8.80492	2.2234e-10	5.23042e-08	13.7006
PRMT2	0.851747	7.8406	8.78402	2.35555e-10	5.47453e-08	13.6443
PRRG4	1.77135	6.695	8.76424	2.48795e-10	5.69673e-08	13.5909
VPS35	-0.735719	10.8851	-8.76102	2.51022e-10	5.69673e-08	13.5822
EI24	-0.92323	8.09089	-8.68178	3.12674e-10	7.01336e-08	13.3678
CREB3L4	-1.02259	8.06745	-8.67212	3.2118e-10	7.12133e-08	13.3416
ZNF652	2.3601	7.80695	8.66226	3.30098e-10	7.23589e-08	13.3149
RWDD1	-0.730635	10.497	-8.64903	3.42461e-10	7.42256e-08	13.279
SLC25A22	1.10883	8.51395	8.63271	3.58374e-10	7.68115e-08	13.2347
FAM189B	0.824572	9.15424	8.60162	3.90776e-10	8.2248e-08	13.1501
PSMB7	-1.2246	6.21896	-8.59894	3.93705e-10	8.2248e-08	13.1428
GSN	-1.10476	11.9501	-8.59638	3.9653e-10	8.2248e-08	13.1359
MTR	-0.795219	9.58261	-8.59183	4.01588e-10	8.2411e-08	13.1235
LMNB2	1.26644	6.90537	8.58478	4.09557e-10	8.31617e-08	13.1043
CSNK1D	1.13133	10.998	8.57467	4.2128e-10	8.46509e-08	13.0767
MICU2	-0.753899	10.1974	-8.52438	4.84804e-10	9.56113e-08	12.9396
PFDN6	1.53687	8.75035	8.5237	4.85739e-10	9.56113e-08	12.9377
XPA	-0.966633	7.67423	-8.49289	5.29474e-10	1.03167e-07	12.8535
LOC100128164	-1.63951	7.21455	-8.44977	5.97482e-10	1.1458e-07	12.7354
SNX4	-0.80392	8.30104	-8.44832	5.99925e-10	1.1458e-07	12.7314
LRP5L	1.28739	6.53984	8.43731	6.18742e-10	1.17015e-07	12.7013
EIF1B	1.09535	9.82276	8.40807	6.71714e-10	1.258e-07	12.621
EPS8	0.996424	9.82731	8.39181	7.03127e-10	1.30417e-07	12.5763
PPIB	1.22185	10.3795	8.35758	7.7425e-10	1.42241e-07	12.4822
SYF2	-0.992953	10.2465	-8.3279	8.41804e-10	1.53193e-07	12.4004
PTPN1	1.29355	9.49722	8.31773	8.66304e-10	1.56178e-07	12.3724
NUP107	-0.935518	9.59792	-8.31072	8.83602e-10	1.57814e-07	12.353
SFSWAP	0.73646	9.41088	8.30747	8.91743e-10	1.57814e-07	12.3441
IFT20	1.00823	8.68051	8.2949	9.23971e-10	1.62031e-07	12.3094
HDAC1	-0.760617	10.1553	-8.29067	9.35067e-10	1.62499e-07	12.2977
EFCAB14	0.960511	9.70183	8.26465	1.00643e-09	1.73339e-07	12.2258
SOD1	-0.739202	12.6803	-8.25499	1.0343e-09	1.76563e-07	12.1991
KIDINS220	0.81947	7.43505	8.24834	1.05396e-09	1.78341e-07	12.1807
INMT	-1.91707	6.14894	-8.24171	1.0739e-09	1.80135e-07	12.1624
RSL1D1	1.24182	6.94548	8.2212	1.13812e-09	1.88658e-07	12.1056
SLC35E2B	-1.18817	9.63883	-8.2193	1.14427e-09	1.88658e-07	12.1003
RGL2	-1.02097	8.93395	-8.21578	1.15573e-09	1.88933e-07	12.0906
PRKRA	0.809979	9.25236	8.21233	1.16711e-09	1.89189e-07	12.081
SNORA70	-1.16179	7.56356	-8.20889	1.17853e-09	1.89449e-07	12.0715
DDX1	-0.718167	11.3063	-8.17925	1.2819e-09	2.04363e-07	11.9893
ITGB1	-1.02537	9.29448	-8.1623	1.34508e-09	2.11896e-07	11.9423
ZNF506	-1.00564	6.88958	-8.16073	1.35113e-09	2.11896e-07	11.9379
SRP54	0.7026	8.42454	8.15001	1.39287e-09	2.16681e-07	11.9081
IFNAR1	0.954766	8.48401	8.14462	1.41439e-09	2.18269e-07	11.8931
TAOK1	-1.13807	6.91644	-8.13763	1.44278e-09	2.20883e-07	11.8737
TMX1	-0.740907	10.9939	-8.11815	1.52496e-09	2.31626e-07	11.8195
GNG13	-1.64201	5.46593	-8.11502	1.53863e-09	2.31876e-07	11.8108
ANGEL2	-0.893367	9.02057	-8.09899	1.61046e-09	2.4082e-07	11.7662
CLNS1A	-0.78944	10.677	-8.07312	1.73362e-09	2.57243e-07	11.6941
NDRG3	0.899133	7.46186	8.06853	1.75645e-09	2.58641e-07	11.6813
HAX1	-0.716268	9.93928	-8.06121	1.79349e-09	2.62094e-07	11.6609
PPP1R3D	0.90444	7.52939	8.05632	1.81872e-09	2.63783e-07	11.6472
TMEM209	-0.885291	7.91327	-8.03497	1.93295e-09	2.7755e-07	11.5877
MAPKAPK3	1.29225	8.74962	8.03326	1.94242e-09	2.7755e-07	11.5829
CCDC71	1.67942	6.2638	8.02384	1.99536e-09	2.83019e-07	11.5566
YTHDF1	-0.735507	10.7501	-8.00989	2.07649e-09	2.90356e-07	11.5176
NGLY1	-0.74285	10.1548	-8.00978	2.0772e-09	2.90356e-07	11.5173
QTRT1	1.04091	6.39543	7.99434	2.17091e-09	3.01272e-07	11.4741
BORCS8	1.25514	6.44547	7.98889	2.20499e-09	3.03817e-07	11.4589
FUS	1.3222	9.83013	7.97517	2.2933e-09	3.13744e-07	11.4204
STK10	0.981155	9.32647	7.96665	2.34995e-09	3.19229e-07	11.3966
BPNT1	1.31034	7.12033	7.9627	2.37664e-09	3.20597e-07	11.3855
SERINC3	-0.801977	9.77477	-7.95225	2.44886e-09	3.28045e-07	11.3562
POM121	0.863876	7.93058	7.94486	2.50124e-09	3.32751e-07	11.3355
PRKCH	-0.869135	9.83074	-7.91367	2.73524e-09	3.60023e-07	11.248
STK32C	1.26818	6.39392	7.91261	2.74357e-09	3.60023e-07	11.2451
STARD7	-0.90727	10.8257	-7.88837	2.94127e-09	3.83358e-07	11.177
CCDC85C	0.841407	6.52805	7.86167	3.17582e-09	4.11151e-07	11.1019
R3HCC1L	-1.38003	5.19964	-7.84848	3.29858e-09	4.24198e-07	11.0648
MMGT1	-0.74979	9.589	-7.84426	3.33885e-09	4.26532e-07	11.0529
MAD2L1BP	-0.737633	8.70558	-7.83816	3.39802e-09	4.31235e-07	11.0357
FAM219A	-0.890181	7.6264	-7.83102	3.46854e-09	4.35184e-07	11.0156
ZNF611	0.863171	6.98218	7.83045	3.47425e-09	4.35184e-07	11.014
ADIRF	-1.24524	12.7832	-7.82737	3.50519e-09	4.36227e-07	11.0054
PPM1K	-1.54447	8.73865	-7.81278	3.65553e-09	4.5202e-07	10.9643
LOC780529	1.34354	3.93084	7.79869	3.807e-09	4.67752e-07	10.9245
ACSL5	1.18021	7.26954	7.79592	3.83753e-09	4.68518e-07	10.9167
PACSIN2	0.959204	8.24308	7.78409	3.97064e-09	4.81721e-07	10.8833
THAP9-AS1	1.04061	7.8877	7.77788	4.04241e-09	4.87363e-07	10.8658
CBY1	-1.01129	6.92569	-7.77317	4.09766e-09	4.9067e-07	10.8525
STRA13	-0.899914	9.59442	-7.77123	4.12071e-09	4.9067e-07	10.847
OGT	-0.986279	5.82088	-7.75278	4.3461e-09	5.14333e-07	10.7949
FHL1	-1.42348	9.21557	-7.74694	4.4199e-09	5.19877e-07	10.7784
CPT2	1.09926	8.40774	7.73996	4.50999e-09	5.27259e-07	10.7587
PORCN	-0.791352	8.74819	-7.71943	4.7856e-09	5.5611e-07	10.7006
LOC100132217	1.31587	8.04214	7.71535	4.84234e-09	5.59334e-07	10.6891
SUPT20H	-0.913225	6.26071	-7.70739	4.95514e-09	5.68956e-07	10.6666
ATG4B	0.81358	9.30831	7.70077	5.05091e-09	5.76521e-07	10.6478
MTPN	0.688198	9.88098	7.6565	5.74165e-09	6.49862e-07	10.5224
C1QTNF7	-1.54627	5.95664	-7.65535	5.76083e-09	6.49862e-07	10.5191
2023-09-14	1.16649	6.11028	7.65179	5.82047e-09	6.52772e-07	10.509
CXorf40B	-0.842218	9.36572	-7.64972	5.85551e-09	6.52906e-07	10.5032
ZNF675	1.44339	8.35946	7.64645	5.91131e-09	6.5534e-07	10.4939
SUPV3L1	0.962701	7.93671	7.64179	5.99175e-09	6.60462e-07	10.4806
LOC146880	-1.09042	6.33439	-7.63297	6.1468e-09	6.73703e-07	10.4556
ZMAT2	0.732407	9.96827	7.59291	6.90478e-09	7.52504e-07	10.3418
UBE3A	0.573109	9.79686	7.59023	6.95859e-09	7.54108e-07	10.3342
COPB2	-0.613682	10.8783	-7.58525	7.06011e-09	7.60835e-07	10.32
AMBRA1	0.835314	8.66874	7.57997	7.1692e-09	7.67942e-07	10.305
PFAS	1.00308	6.70312	7.57822	7.20568e-09	7.67942e-07	10.3
FAF2	0.617343	8.60869	7.56386	7.51279e-09	7.96273e-07	10.2592
LTC4S	-1.21655	6.91278	-7.56127	7.5697e-09	7.97921e-07	10.2518
GDE1	1.27291	8.85348	7.55931	7.61285e-09	7.98109e-07	10.2462
PNMA1	-0.944848	10.04	-7.55715	7.66095e-09	7.98809e-07	10.2401
TTC31	-0.952966	5.39171	-7.53872	8.08281e-09	8.38266e-07	10.1876
SIRT3	0.840733	8.7734	7.53527	8.16446e-09	8.42206e-07	10.1778
P2RX4	0.967254	6.54727	7.52059	8.52087e-09	8.73051e-07	10.1359
UNK	1.03641	9.47544	7.51926	8.554e-09	8.73051e-07	10.1321
ZMPSTE24	-0.706252	10.9746	-7.51178	8.74242e-09	8.87586e-07	10.1108
MBLAC1	-0.92505	5.69832	-7.50372	8.95003e-09	9.03906e-07	10.0878
PIAS1	-0.861516	6.5581	-7.48481	9.45718e-09	9.50151e-07	10.0338
C17orf74	0.921409	5.84566	7.48268	9.51622e-09	9.51129e-07	10.0278
ERBB2	-1.04653	10.2027	-7.475	9.73164e-09	9.66605e-07	10.0058
RFWD3	0.98888	6.15808	7.47361	9.77128e-09	9.66605e-07	10.0019
IARS2	-0.886031	9.27238	-7.46831	9.92334e-09	9.76639e-07	9.98674
SAP30BP	0.919456	7.66536	7.45386	1.03509e-08	1.01355e-06	9.94544
IFT80	-0.8143	7.09514	-7.44973	1.04762e-08	1.02064e-06	9.93366
HSPA2	-1.36448	7.32858	-7.43209	1.103e-08	1.06919e-06	9.88322
MORC2	0.695919	6.34411	7.42949	1.11141e-08	1.07195e-06	9.87579
RPRD2	-0.880574	7.45432	-7.42492	1.12634e-08	1.07896e-06	9.86271
NAXD	-0.747414	9.21209	-7.42222	1.13528e-08	1.07896e-06	9.85497
ZFP62	-1.09562	9.41813	-7.42062	1.14059e-08	1.07896e-06	9.85041
TMED9	1.21164	8.99232	7.41884	1.14653e-08	1.07896e-06	9.84532
SBF2	-1.35895	6.32112	-7.41881	1.14664e-08	1.07896e-06	9.84523
FOXK1	0.870228	8.10814	7.40855	1.18156e-08	1.10642e-06	9.81585
CRKL	1.2375	6.3961	7.3916	1.2416e-08	1.15702e-06	9.76732
CDK5RAP3	-0.742768	9.70024	-7.38574	1.26306e-08	1.17137e-06	9.75054
IPPK	0.933533	7.4882	7.38392	1.26982e-08	1.172e-06	9.74532
HCRT	-1.04346	8.11457	-7.37538	1.30193e-08	1.19592e-06	9.72086
DVL2	0.730057	7.55892	7.37069	1.31995e-08	1.20312e-06	9.7074
HIBCH	-0.78095	9.11594	-7.37009	1.32224e-08	1.20312e-06	9.70571
FBXO18	0.718558	7.23521	7.36814	1.32982e-08	1.20433e-06	9.70011
RTCB	0.683652	9.12424	7.35608	1.37762e-08	1.24179e-06	9.66553
SMAD7	-1.15734	7.52105	-7.35126	1.39722e-08	1.2536e-06	9.6517
MSRB2	-0.677073	10.8185	-7.34123	1.43886e-08	1.28498e-06	9.62294
ZNF714	1.31311	7.60473	7.33647	1.4591e-08	1.29705e-06	9.60926
C11orf57	0.969891	7.04498	7.33322	1.47305e-08	1.30344e-06	9.59995
SPSB3	-0.8828	11.5217	-7.31278	1.56405e-08	1.37765e-06	9.54125
ST6GALNAC5	-1.22412	6.74689	-7.30825	1.58494e-08	1.38971e-06	9.52825
DNM3OS	-1.31741	6.32449	-7.30314	1.60888e-08	1.40432e-06	9.51357
FOLR1	-1.24162	12.2198	-7.29169	1.66386e-08	1.44137e-06	9.48067
ACBD6	-0.688715	9.4202	-7.29119	1.66629e-08	1.44137e-06	9.47924
NR2F2	-1.67678	10.0705	-7.28659	1.68897e-08	1.45323e-06	9.466
PSMD7	-0.745525	11.4342	-7.28343	1.7047e-08	1.45323e-06	9.45692
APAF1	1.13347	5.93036	7.28252	1.70923e-08	1.45323e-06	9.45432
GLTSCR1L	-1.0585	9.74013	-7.28235	1.71013e-08	1.45323e-06	9.45381
ERF	1.08012	6.00662	7.28005	1.72168e-08	1.45663e-06	9.44722
GUCD1	0.983829	5.87874	7.27551	1.74481e-08	1.46368e-06	9.43415
ZNF512	-0.890661	6.07566	-7.27543	1.74519e-08	1.46368e-06	9.43394
ABHD17A	-0.897757	7.95051	-7.26243	1.81314e-08	1.51409e-06	9.39653
NPIPB5	-1.49109	11.2183	-7.242	1.92536e-08	1.60087e-06	9.33772
SVIL	-1.16082	8.2033	-7.23833	1.94624e-08	1.61129e-06	9.32716
CBX5	-0.75287	7.28785	-7.22957	1.997e-08	1.64245e-06	9.30195
MGEA5	-1.01409	12.0305	-7.22825	2.00475e-08	1.64245e-06	9.29815
NPR2	-0.872633	6.12551	-7.22746	2.00942e-08	1.64245e-06	9.29587
LOC100287467///DSE///TSPYL1	-0.743657	5.67388	-7.19013	2.24275e-08	1.81676e-06	9.18829
SLC4A7	1.14849	6.77317	7.18902	2.25012e-08	1.81676e-06	9.18508
PKNOX1	0.982772	8.67348	7.1889	2.25094e-08	1.81676e-06	9.18472
EHBP1	-0.825809	4.80916	-7.18227	2.2953e-08	1.84255e-06	9.16561
RBM27	1.25982	8.35152	7.18128	2.302e-08	1.84255e-06	9.16276
LIMK1	1.27061	6.64851	7.17973	2.3125e-08	1.84331e-06	9.1583
APOBEC3F	1.21803	6.02121	7.1724	2.36301e-08	1.87582e-06	9.13714
C18orf25	-0.92124	6.73685	-7.16504	2.41482e-08	1.9091e-06	9.1159
REEP5	-0.847491	11.6008	-7.15774	2.4673e-08	1.94262e-06	9.09484
SMARCD3	-0.805067	9.71768	-7.14757	2.54245e-08	1.99365e-06	9.06546
C5orf51	-0.638821	7.62434	-7.14475	2.56365e-08	2.00214e-06	9.05733
DGUOK	0.846141	8.91074	7.13589	2.63156e-08	2.04689e-06	9.03172
KANK1	-1.06516	8.39083	-7.13359	2.64949e-08	2.05256e-06	9.02507
PADI3	1.45752	4.28827	7.12409	2.72477e-08	2.10244e-06	8.99764
ATP5G2	-0.681425	12.1365	-7.10845	2.85349e-08	2.19298e-06	8.95243
NEU1	0.717873	9.69759	7.10445	2.88737e-08	2.21022e-06	8.94087
SPHAR	-0.891186	7.67258	-7.10023	2.92362e-08	2.22911e-06	8.92865
EXOC5	1.06062	5.85022	7.09217	2.99406e-08	2.26778e-06	8.90534
PTPRK	-0.936561	10.0982	-7.09082	3.00595e-08	2.26778e-06	8.90146
LLPH	0.823134	8.65122	7.09041	3.0096e-08	2.26778e-06	8.90027
RPL19	-1.43301	8.28406	-7.08036	3.10032e-08	2.32705e-06	8.87118
CCDC186	1.0715	7.83894	7.07777	3.12415e-08	2.32952e-06	8.86368
POTEKP	-0.742824	12.4204	-7.07738	3.12777e-08	2.32952e-06	8.86255
BAX	1.48177	9.22171	7.03864	3.50737e-08	2.6022e-06	8.75037
LOC441666	1.47056	5.53677	7.03681	3.52643e-08	2.60631e-06	8.74506
TERF2IP	-0.699965	10.1215	-7.00345	3.89236e-08	2.86579e-06	8.64837
C12orf45	0.82271	8.31367	7.00176	3.91192e-08	2.86924e-06	8.64346
CACNA1H	-1.30733	6.3694	-6.9999	3.9335e-08	2.87413e-06	8.63807
SAFB2	0.807052	6.81442	6.9946	3.99575e-08	2.901e-06	8.6227
PTDSS1	-0.603687	11.1519	-6.99421	4.00034e-08	2.901e-06	8.62157
RPL5	1.0987	10.7814	6.97678	4.21242e-08	3.04335e-06	8.57098
AMD1P3	1.26008	6.67328	6.97406	4.24646e-08	3.0565e-06	8.5631
TIMMDC1	-0.645732	10.9703	-6.96516	4.36003e-08	3.11814e-06	8.53725
ITGB2	1.30026	11.2957	6.96482	4.36443e-08	3.11814e-06	8.53626
ITPRIPL2	-0.699864	10.5454	-6.95692	4.46785e-08	3.18025e-06	8.51333
EXOC2	-0.86057	5.89391	-6.95099	4.54714e-08	3.22479e-06	8.4961
CEP95	-0.784821	10.0655	-6.93252	4.80332e-08	3.37614e-06	8.44242
CYP2R1	-0.807375	8.99234	-6.93227	4.80683e-08	3.37614e-06	8.44171
ACO1	-0.950221	9.35613	-6.93121	4.82197e-08	3.37614e-06	8.43863
USP48	-0.767362	8.90312	-6.93061	4.83056e-08	3.37614e-06	8.43688
MRPL33	0.689434	9.87228	6.92321	4.93792e-08	3.43872e-06	8.41535
PEX12	-0.941426	6.46417	-6.9182	5.01184e-08	3.47764e-06	8.4008
IGSF6	1.48095	8.83994	6.91696	5.03039e-08	3.478e-06	8.39718
KLHL9	-0.830345	10.0193	-6.91198	5.10531e-08	3.51719e-06	8.38271
TCP1	-0.746446	11.0441	-6.9067	5.18598e-08	3.55932e-06	8.36735
PHF1	-1.02278	7.91792	-6.90557	5.20336e-08	3.55932e-06	8.36408
PSKH1	0.795441	9.42225	6.90369	5.23251e-08	3.56661e-06	8.35861
FAM127B	-0.657156	11.2902	-6.90122	5.27104e-08	3.58023e-06	8.35142
COX5A	0.843669	10.5614	6.89766	5.3271e-08	3.60561e-06	8.34106
MGA	1.08516	5.07208	6.89123	5.42984e-08	3.64661e-06	8.32235
TCEAL4	-1.34181	11.4827	-6.89043	5.44273e-08	3.64661e-06	8.32003
DCP1A	-0.866901	8.7414	-6.89033	5.44439e-08	3.64661e-06	8.31973
HIRA	1.34392	8.93796	6.88237	5.57457e-08	3.72088e-06	8.29659
TRAM1	-0.964256	11.6256	-6.87487	5.70034e-08	3.79171e-06	8.27474
ODF2	-0.902611	6.47081	-6.86559	5.8598e-08	3.88438e-06	8.24772
RBBP7	-0.596122	11.1288	-6.85114	6.11697e-08	4.02876e-06	8.20566
SPIN2B	-0.846661	7.8658	-6.85016	6.13495e-08	4.02876e-06	8.20278
TMEM120B	1.10528	7.04828	6.84987	6.14026e-08	4.02876e-06	8.20194
IFI16	1.02156	9.92745	6.84657	6.20082e-08	4.05471e-06	8.19232
TWF1	0.899225	5.89061	6.84406	6.24727e-08	4.06112e-06	8.18502
PUM2	-0.764396	8.98172	-6.84376	6.25273e-08	4.06112e-06	8.18416
EIF4G2	-0.633867	12.1097	-6.83963	6.33003e-08	4.09752e-06	8.17213
TMEM80	-0.972687	6.03375	-6.8383	6.35522e-08	4.10007e-06	8.16824
TBC1D23	0.932782	7.19737	6.83241	6.46754e-08	4.15863e-06	8.15108
2023-09-15	-0.829915	11.7205	-6.83031	6.50802e-08	4.17075e-06	8.14497
ROCK2	1.0004	8.10219	6.82176	6.67583e-08	4.25777e-06	8.12004
CTSS	2.14262	7.0696	6.82115	6.68795e-08	4.25777e-06	8.11826
DDAH1	-0.792972	8.30723	-6.81884	6.73418e-08	4.2731e-06	8.11152
R3HCC1	-0.964774	8.19354	-6.81488	6.81403e-08	4.30959e-06	8.09997
MPZL1	0.940773	9.92039	6.80781	6.95893e-08	4.38685e-06	8.07937
SLC18B1	-1.1107	8.81232	-6.8014	7.09297e-08	4.45679e-06	8.06068
HSP90AB3P	0.994737	8.11712	6.79714	7.18354e-08	4.49904e-06	8.04826
COMMD3	-0.799659	10.6309	-6.79571	7.2142e-08	4.50362e-06	8.04409
CMIP	0.741059	6.20302	6.79373	7.2569e-08	4.51566e-06	8.03831
MRPS26	-0.699541	10.0845	-6.79073	7.32215e-08	4.54162e-06	8.02954
CLINT1	0.745156	9.73904	6.7829	7.49487e-08	4.63385e-06	8.00671
FMC1	0.887707	9.58908	6.777	7.62776e-08	4.70094e-06	7.9895
CBX6	-1.27439	7.03507	-6.77363	7.70494e-08	4.73339e-06	7.97964
SWAP70	1.01732	6.49985	6.76753	7.84615e-08	4.80483e-06	7.96185
GBAP1	0.806172	6.8054	6.76596	7.88301e-08	4.81132e-06	7.95727
DERL1	0.763004	9.27156	6.76496	7.90662e-08	4.81132e-06	7.95434
PEAK1	-0.822995	9.1395	-6.76005	8.02319e-08	4.8568e-06	7.94
LTBP4	-1.32048	10.3148	-6.75969	8.03173e-08	4.8568e-06	7.93896
MED23	-1.107	6.15303	-6.75846	8.06131e-08	4.85835e-06	7.93536
GOLGA7	-0.610075	10.2077	-6.75723	8.09085e-08	4.85835e-06	7.93178
ITPR1	-0.895618	9.08012	-6.75645	8.10984e-08	4.85835e-06	7.92949
CD81	-0.663295	13.0128	-6.75252	8.20528e-08	4.90031e-06	7.91803
NBPF10	1.21826	12.2577	6.74117	8.48776e-08	5.05336e-06	7.88488
ZNF800	0.779348	7.07842	6.74009	8.51516e-08	5.05407e-06	7.88173
RIC8A	0.866572	7.89591	6.7282	8.82264e-08	5.22051e-06	7.84699
HCFC1R1	-0.776107	10.4739	-6.7223	8.97933e-08	5.29698e-06	7.82975
RAD23B	1.39031	5.85217	6.71937	9.05828e-08	5.32726e-06	7.82118
SKP1	0.981388	5.83305	6.71314	9.2282e-08	5.4107e-06	7.80298
SNHG11	-0.89294	6.2688	-6.71163	9.27003e-08	5.41875e-06	7.79855
TACC1	-0.955184	10.324	-6.70958	9.32692e-08	5.43554e-06	7.79256
HMGN2P46	-0.857561	13.6464	-6.70489	9.45841e-08	5.49557e-06	7.77885
DACT3	-1.58873	9.37154	-6.6992	9.6205e-08	5.55915e-06	7.76221
PAK1IP1	1.00087	8.69985	6.69902	9.62548e-08	5.55915e-06	7.76171
SMARCA2	1.14529	8.05751	6.69448	9.75695e-08	5.61412e-06	7.74842
ZNF174	-1.118	5.78466	-6.69373	9.77887e-08	5.61412e-06	7.74622
ATM	1.40106	5.68627	6.68092	1.01602e-07	5.81573e-06	7.70877
ZNF117	1.18948	7.03183	6.67891	1.02215e-07	5.83349e-06	7.70288
CRYL1	-0.774989	9.92641	-6.67326	1.03954e-07	5.90458e-06	7.68635
FLYWCH2	0.991808	5.67461	6.67288	1.04072e-07	5.90458e-06	7.68524
SNRNP70	-0.946089	11.9256	-6.66832	1.055e-07	5.96762e-06	7.6719
PRRT2	-1.34171	7.10254	-6.66736	1.05802e-07	5.96762e-06	7.6691
CSRP1	-1.28949	7.06315	-6.66497	1.06561e-07	5.99288e-06	7.6621
ACTL6A	-0.56706	9.31129	-6.663	1.0719e-07	6.01076e-06	7.65634
LINC01089	-1.41847	7.92091	-6.65486	1.09832e-07	6.14106e-06	7.6325
CAPZA2	1.1923	7.73051	6.65348	1.10285e-07	6.14853e-06	7.62847
NRBP2	-0.916522	8.16431	-6.65003	1.11428e-07	6.19438e-06	7.61837
PRADC1	-0.811965	6.43052	-6.64003	1.1481e-07	6.36405e-06	7.58909
COA5	-0.861055	8.2251	-6.63393	1.16926e-07	6.46274e-06	7.57122
DDX47	-0.608645	10.8926	-6.61769	1.22745e-07	6.74989e-06	7.52366
MDC1	-0.714921	8.15727	-6.61748	1.22821e-07	6.74989e-06	7.52305
SUMO3	0.721082	8.18608	6.61275	1.24573e-07	6.82674e-06	7.50918
LILRB1	1.4799	6.20448	6.60567	1.27238e-07	6.95305e-06	7.48846
ZNF879	-0.862564	5.30881	-6.60322	1.28175e-07	6.98447e-06	7.48127
ZEB2	-0.97624	9.24082	-6.59473	1.31476e-07	7.14415e-06	7.45638
FASTKD5	0.795228	9.26796	6.59274	1.32258e-07	7.15328e-06	7.45057
TMX2	-0.64003	7.54763	-6.59242	1.32386e-07	7.15328e-06	7.44963
PTBP1	0.980851	5.96912	6.58943	1.33578e-07	7.19755e-06	7.44084
GTF3C5	-0.895385	8.77422	-6.58708	1.3452e-07	7.2281e-06	7.43397
LSM1	-0.576545	10.3312	-6.5812	1.36911e-07	7.33613e-06	7.41672
RAB1B	-1.25084	4.29274	-6.57029	1.41455e-07	7.55864e-06	7.38475
HIST1H2AB	-1.04377	4.95071	-6.5665	1.43071e-07	7.62384e-06	7.37363
ARHGEF10L	-1.0881	8.79021	-6.56266	1.44728e-07	7.69093e-06	7.36235
UNC93B1	-1.08957	7.02951	-6.5616	1.45189e-07	7.6942e-06	7.35924
NINJ2	-0.876095	7.90881	-6.5606	1.45623e-07	7.69606e-06	7.35632
MAPK13	1.55802	6.26772	6.55893	1.46353e-07	7.7135e-06	7.35142
TMEM50A	-0.694702	11.6216	-6.55723	1.47101e-07	7.73182e-06	7.34643
HNRNPL	-0.79983	8.28262	-6.55527	1.47966e-07	7.75618e-06	7.34069
LIMS2	-1.50506	8.81035	-6.55355	1.4873e-07	7.77505e-06	7.33565
C1orf43	-0.666048	10.8117	-6.54974	1.50439e-07	7.82829e-06	7.32446
TRIM41	-1.09573	5.50071	-6.54913	1.50711e-07	7.82829e-06	7.32269
MRFAP1L1	-0.62468	10.7648	-6.54857	1.50965e-07	7.82829e-06	7.32104
CHST2	1.17012	8.27364	6.54146	1.54218e-07	7.97552e-06	7.30017
HECTD1	-0.70832	10.8009	-6.53638	1.56584e-07	8.07623e-06	7.28526
USO1	-0.723711	9.81939	-6.53043	1.59403e-07	8.19969e-06	7.2678
CLN5	-0.763049	8.55182	-6.51951	1.64709e-07	8.44719e-06	7.23574
TRPV1	-1.06354	6.11845	-6.51873	1.6509e-07	8.44719e-06	7.23348
ITFG1	-0.781018	8.5253	-6.51216	1.68377e-07	8.59259e-06	7.21417
ZNF426	1.23851	7.23072	6.5068	1.71107e-07	8.69245e-06	7.19843
PCBP1	-0.58264	11.2976	-6.50655	1.71235e-07	8.69245e-06	7.1977
AHCYL1	-0.776648	8.06443	-6.50275	1.73196e-07	8.761e-06	7.18655
EMC1	0.771125	7.28972	6.50218	1.73494e-07	8.761e-06	7.18487
AMT	-0.927163	7.52647	-6.50085	1.74188e-07	8.77308e-06	7.18096
ZDHHC7	0.716192	10.0307	6.49764	1.75872e-07	8.83484e-06	7.17154
GAGE3	1.07303	4.19579	6.49594	1.76769e-07	8.8568e-06	7.16656
INTS12	-0.805701	7.35561	-6.48997	1.79964e-07	8.99354e-06	7.14902
KPNA6	-1.13488	7.41907	-6.48731	1.81408e-07	9.04228e-06	7.1412
SCD5	-1.16318	8.27953	-6.4783	1.86377e-07	9.26602e-06	7.11474
ZNF271P	-0.674139	6.69524	-6.46944	1.91404e-07	9.49145e-06	7.08869
DXO	-0.934639	6.19285	-6.46349	1.94853e-07	9.63774e-06	7.07121
C18orf32	1.52333	7.62802	6.45853	1.97772e-07	9.75707e-06	7.05665
CEP162	-1.16918	5.66667	-6.45562	1.99509e-07	9.81768e-06	7.04809
FEZ2	-0.708173	9.82304	-6.45284	2.01181e-07	9.87476e-06	7.03992
MAGOH	1.07275	9.02733	6.45193	2.0173e-07	9.87656e-06	7.03726
GLRX3	0.730054	9.5779	6.44684	2.04838e-07	1.00033e-05	7.02229
MTURN	-1.2089	10.3249	-6.44552	2.05655e-07	1.00179e-05	7.01839
GABBR1	-1.20101	5.26852	-6.44037	2.08857e-07	1.01318e-05	7.00327
IDH3B	-0.621646	7.65197	-6.44007	2.09044e-07	1.01318e-05	7.00239
DDR2	-1.68411	6.7767	-6.43266	2.13748e-07	1.03338e-05	6.98061
MRFAP1	-0.646004	11.7615	-6.42726	2.17245e-07	1.04766e-05	6.96473
LRRC59	0.994823	9.48933	6.41476	2.25561e-07	1.08506e-05	6.92795
ZNF587	0.692156	7.68073	6.41219	2.27306e-07	1.09073e-05	6.92041
BLOC1S2	-0.819712	10.1375	-6.41099	2.28132e-07	1.09198e-05	6.91686
ALG8	-0.529886	9.2435	-6.41014	2.2871e-07	1.09204e-05	6.91438
FBXO21	-0.786022	10.0913	-6.40591	2.31638e-07	1.10328e-05	6.90193
APOBEC3C	1.0705	6.41395	6.39274	2.40991e-07	1.145e-05	6.86319
TRIP4	0.553902	9.42671	6.39122	2.42096e-07	1.14743e-05	6.85871
RPL14	-0.527566	13.1405	-6.38721	2.45032e-07	1.1585e-05	6.84691
SEC61G	0.882866	9.40654	6.38592	2.45983e-07	1.16015e-05	6.84312
ZNF213-AS1	-1.04153	5.21807	-6.38348	2.47799e-07	1.16586e-05	6.83592
SNRPF	0.766789	10.2233	6.37879	2.51318e-07	1.17954e-05	6.82212
PIH2	1.05487	3.88385	6.37064	2.57554e-07	1.20588e-05	6.79813
ANKRD27	-0.742872	7.56176	-6.36477	2.6214e-07	1.22438e-05	6.78085
ANXA2P3	-1.09882	7.08705	-6.35628	2.68921e-07	1.2516e-05	6.75586
TCEAL1	-0.895827	8.96362	-6.35585	2.69266e-07	1.2516e-05	6.7546
DNAJC10	1.12929	5.3691	6.35406	2.7072e-07	1.25533e-05	6.74933
AKAP7	-0.785289	7.37733	-6.35064	2.73519e-07	1.26527e-05	6.73926
TCEAL8	-0.809404	10.5027	-6.33905	2.83228e-07	1.30705e-05	6.70513
RABEPK	0.687877	8.83015	6.33473	2.86935e-07	1.321e-05	6.6924
RANBP10	-0.799845	8.60998	-6.33233	2.89014e-07	1.3274e-05	6.68533
STT3A	-0.710448	9.47853	-6.33125	2.89951e-07	1.32854e-05	6.68217
ZNF558	-0.636933	7.02717	-6.32537	2.95131e-07	1.34907e-05	6.66484
CWC25	-0.971862	6.80018	-6.32024	2.99724e-07	1.36683e-05	6.64972
GNE	0.675381	8.54751	6.31705	3.02614e-07	1.37675e-05	6.64033
DSTN	-0.857226	12.8353	-6.30779	3.11174e-07	1.41236e-05	6.61304
SPATS2L	-0.629706	10.424	-6.30657	3.12317e-07	1.41422e-05	6.60945
PLEKHH3	-1.09268	8.10012	-6.30577	3.13065e-07	1.41429e-05	6.6071
SNRPG	0.765345	10.4964	6.30464	3.14138e-07	1.41582e-05	6.60376
TYW1	0.827539	5.93536	6.3002	3.18361e-07	1.43151e-05	6.59069
HAGH	-0.637204	9.71887	-6.29496	3.23427e-07	1.45091e-05	6.57524
ANXA6	1.12426	8.33236	6.29181	3.26508e-07	1.46133e-05	6.56596
BEX3	-0.909563	12.8915	-6.2909	3.27405e-07	1.46196e-05	6.56328
C2orf54	1.41028	6.92349	6.2894	3.2889e-07	1.46519e-05	6.55885
PPFIBP1	1.00757	9.81407	6.28528	3.32994e-07	1.48006e-05	6.54671
ALAS1	0.787227	8.86157	6.28186	3.36437e-07	1.48946e-05	6.53665
SH3KBP1	0.81216	8.21368	6.28165	3.36654e-07	1.48946e-05	6.53602
SELK	-0.720447	11.3602	-6.28086	3.37453e-07	1.48958e-05	6.53369
NBPF3	1.22462	11.7281	6.27655	3.41868e-07	1.50563e-05	6.52098
XRCC6	-0.524372	13.2418	-6.27149	3.47118e-07	1.52526e-05	6.50606
SMARCA1	-0.71502	8.32564	-6.2704	3.48253e-07	1.52677e-05	6.50287
EEA1	-0.699228	8.80931	-6.26722	3.51608e-07	1.53799e-05	6.49349
LRCH2	-0.980629	5.713	-6.26084	3.58438e-07	1.56391e-05	6.47466
POLR3C	0.75066	7.28806	6.25975	3.59617e-07	1.56391e-05	6.47145
GNA11	-1.08507	8.61627	-6.25889	3.60548e-07	1.56391e-05	6.46892
TBP	0.622509	7.25758	6.25868	3.60777e-07	1.56391e-05	6.4683
APLP2	-0.815375	11.8145	-6.25578	3.6394e-07	1.57408e-05	6.45975
SMARCAD1	-0.883646	7.70891	-6.25163	3.68519e-07	1.59032e-05	6.44752
NCOA6	-0.661646	9.07524	-6.24554	3.7535e-07	1.61618e-05	6.42955
ADH1A	-1.6451	9.8956	-6.24383	3.77287e-07	1.62091e-05	6.42451
SNRPB2	0.628978	9.77473	6.23718	3.84925e-07	1.65004e-05	6.4049
SKIV2L2	-0.604118	9.43477	-6.23632	3.8593e-07	1.65068e-05	6.40235
CHTOP	0.959145	7.78581	6.23458	3.87952e-07	1.65566e-05	6.39724
RAB34	-0.655716	11.8624	-6.23137	3.91724e-07	1.66807e-05	6.38777
FAM60A	0.797967	7.69275	6.22702	3.96893e-07	1.68636e-05	6.37494
GIN1	-0.813793	6.87711	-6.21957	4.05913e-07	1.71771e-05	6.35296
FBXO11	-0.679226	9.26337	-6.21946	4.06052e-07	1.71771e-05	6.35262
WWC3	-0.767297	11.5207	-6.21834	4.07421e-07	1.71973e-05	6.34933
NEIL1	-0.932304	8.89612	-6.21458	4.12067e-07	1.72833e-05	6.33823
SEC14L1	1.14687	9.71675	6.2139	4.12908e-07	1.72833e-05	6.33624
APBA3	0.728058	5.46149	6.21328	4.13689e-07	1.72833e-05	6.33439
EDC3	-0.849668	6.32514	-6.21325	4.13721e-07	1.72833e-05	6.33431
PAIP2	-0.852102	10.9899	-6.21308	4.1394e-07	1.72833e-05	6.3338
CCT4	-0.603283	12.7571	-6.20735	4.21155e-07	1.75144e-05	6.31689
MED18	1.37421	4.81112	6.20705	4.21526e-07	1.75144e-05	6.31603
SNRPE	0.559868	9.75417	6.2061	4.22746e-07	1.75144e-05	6.3132
PSMA3-AS1	0.762942	7.76252	6.20579	4.23133e-07	1.75144e-05	6.31231
UFM1	0.726417	7.12469	6.2051	4.24014e-07	1.75144e-05	6.31027
NAP1L4	0.725457	7.32422	6.2041	4.25292e-07	1.75297e-05	6.30733
TMEM74B	-1.28432	7.41333	-6.19839	4.32688e-07	1.77965e-05	6.29046
ZNF224	-0.837588	6.20932	-6.19683	4.34728e-07	1.78423e-05	6.28586
ZNF254	1.21395	8.41184	6.19463	4.37622e-07	1.7923e-05	6.27937
NDC1	-0.643673	6.04947	-6.19232	4.40676e-07	1.80034e-05	6.27256
OSBPL9	-0.754253	10.1286	-6.19174	4.41452e-07	1.80034e-05	6.27084
RNF214	0.963565	6.11854	6.18884	4.45335e-07	1.81235e-05	6.26227
LYRM2	0.648017	8.41536	6.18543	4.49942e-07	1.82724e-05	6.2522
DOHH	1.18648	7.44508	6.18416	4.51661e-07	1.83036e-05	6.24847
HNRNPAB	1.20698	8.01519	6.17787	4.60313e-07	1.86152e-05	6.22991
HTT	0.926184	6.8531	6.17007	4.71274e-07	1.90186e-05	6.20689
TIMM10	0.717304	9.07968	6.16836	4.73711e-07	1.9077e-05	6.20184
AS3MT	0.893362	4.58654	6.1655	4.77828e-07	1.92027e-05	6.19338
PIM1	1.43714	10.7486	6.1618	4.83184e-07	1.93776e-05	6.18247
FAM173A	-0.66079	8.3527	-6.15725	4.89869e-07	1.96049e-05	6.16903
POLR2F	-0.533449	11.1456	-6.15392	4.94822e-07	1.97621e-05	6.15919
CBX4	-0.748926	5.58762	-6.14716	5.0502e-07	2.00989e-05	6.13923
SPATA13	-0.749614	6.98158	-6.14695	5.05338e-07	2.00989e-05	6.13862
POLR2H	0.507145	10.0376	6.13758	5.19832e-07	2.0605e-05	6.11096
TMEM11	0.547543	9.45479	6.13735	5.20198e-07	2.0605e-05	6.11027
S100A9	2.3607	10.2465	6.13615	5.22079e-07	2.06371e-05	6.10674
COX6B1	-0.559817	10.848	-6.13258	5.27736e-07	2.07891e-05	6.09619
UBE2J2	0.721909	6.39457	6.13202	5.28628e-07	2.07891e-05	6.09454
HDHD2	-0.846705	9.91856	-6.13169	5.29159e-07	2.07891e-05	6.09356
MAFG	0.680467	8.34287	6.13042	5.31188e-07	2.08265e-05	6.08982
C18orf21	-0.584731	8.65645	-6.12956	5.32566e-07	2.08381e-05	6.08728
LOC105377245	0.923642	3.58257	6.12846	5.3434e-07	2.08652e-05	6.08403
RNF145	1.09572	5.45216	6.12583	5.38608e-07	2.09894e-05	6.07625
ABHD17C	-0.905253	10.0862	-6.12413	5.41371e-07	2.10545e-05	6.07124
ANP32D	0.747389	5.94421	6.12252	5.44009e-07	2.11146e-05	6.06649
CLN8	0.92185	5.98548	6.12114	5.4629e-07	2.11605e-05	6.06239
NUP205	-0.671943	9.05796	-6.11111	5.63084e-07	2.17673e-05	6.03278
CD300A	1.11219	8.91098	6.10064	5.81175e-07	2.24217e-05	6.00185
HMGN5	-0.932823	6.61647	-6.09899	5.84067e-07	2.24883e-05	5.99699
TMEM258	-1.04342	11.706	-6.09716	5.87304e-07	2.25679e-05	5.99159
HIST1H3B	-0.710504	10.0379	-6.08964	6.00802e-07	2.30407e-05	5.96936
MFSD14B	-0.756963	8.25627	-6.08323	6.12555e-07	2.34153e-05	5.95041
TGFBR1	-1.22736	6.8946	-6.08299	6.12996e-07	2.34153e-05	5.94971
ARHGEF2	-0.94507	7.83802	-6.076	6.26084e-07	2.38679e-05	5.92905
ITCH	0.740601	6.39427	6.0687	6.40034e-07	2.43516e-05	5.9075
DHFR	0.840302	6.8183	6.06628	6.44734e-07	2.44821e-05	5.90034
RPL18	0.640011	12.0529	6.06206	6.53003e-07	2.47474e-05	5.88788
GOLGA2	0.663663	7.10629	6.0598	6.57494e-07	2.48469e-05	5.88117
WDR1	-0.583111	11.5103	-6.05944	6.58205e-07	2.48469e-05	5.88012
ZFYVE21	-0.850383	10.7873	-6.05729	6.6249e-07	2.49177e-05	5.87377
PSPC1	0.629266	7.4772	6.0572	6.62665e-07	2.49177e-05	5.87351
HDAC7	-0.846464	10.9463	-6.05273	6.71694e-07	2.51706e-05	5.86028
ZNF395	-1.06493	8.86099	-6.05257	6.72e-07	2.51706e-05	5.85983
RAB23	-1.27874	6.36843	-6.051	6.75204e-07	2.52416e-05	5.85518
ZNF324	-0.700223	7.4483	-6.05022	6.76796e-07	2.52522e-05	5.85288
ALG6	-1.09757	6.65783	-6.0486	6.80121e-07	2.53239e-05	5.84809
KLK9	-0.748174	5.67056	-6.04801	6.81342e-07	2.53239e-05	5.84633
TBCK	-0.910643	6.24526	-6.04184	6.94165e-07	2.57508e-05	5.8281
TMEM184C	0.606265	8.33484	6.03867	7.00833e-07	2.59483e-05	5.81875
MMP28	-0.811487	7.28511	-6.03682	7.04775e-07	2.60443e-05	5.81326
ABHD16A	-0.834371	5.96554	-6.03395	7.10905e-07	2.62056e-05	5.8048
TIMM10B	0.662026	7.78175	6.03351	7.11857e-07	2.62056e-05	5.80349
CUL2	1.14217	6.746	6.03151	7.16174e-07	2.63143e-05	5.79758
COMTD1	-0.657832	9.17158	-6.02865	7.22392e-07	2.64751e-05	5.78912
FKBP10	1.57622	8.85269	6.02824	7.23296e-07	2.64751e-05	5.7879
PPARA	-0.585542	6.49994	-6.02573	7.2879e-07	2.66257e-05	5.7805
CPA3	-1.27584	10.0667	-6.0235	7.33728e-07	2.67554e-05	5.77389
ZC3H14	-0.733314	6.11863	-6.02185	7.37398e-07	2.68303e-05	5.76902
ERGIC1	-0.741486	11.0772	-6.02101	7.39271e-07	2.68303e-05	5.76654
FAM120B	0.680417	6.01505	6.0207	7.39954e-07	2.68303e-05	5.76563
FCF1	-0.82064	6.30178	-6.0189	7.4401e-07	2.69267e-05	5.76029
ZNF134	0.681188	6.42639	6.01816	7.45664e-07	2.69361e-05	5.75812
DIAPH2	-0.703847	9.17309	-6.00996	7.64375e-07	2.7548e-05	5.73388
PSMA7	0.564867	11.2162	6.0095	7.65459e-07	2.7548e-05	5.7325
NPM1	-0.725815	13.8155	-6.00678	7.71775e-07	2.77235e-05	5.72446
MRI1	0.94578	7.38986	6.00468	7.76698e-07	2.78485e-05	5.71824
ANO8	1.07491	6.34309	6.00086	7.85698e-07	2.8119e-05	5.70698
TRIM56	-0.855387	8.8443	-6.00001	7.8773e-07	2.81395e-05	5.70445
ZSCAN16	-0.700898	7.12201	-5.9985	7.91343e-07	2.82163e-05	5.69998
BLVRA	-0.608738	12.3154	-5.99332	8.03819e-07	2.85844e-05	5.68469
TPM3	0.550683	10.0381	5.99299	8.04631e-07	2.85844e-05	5.6837
USMG5	-0.494338	12.0955	-5.98448	8.2561e-07	2.92758e-05	5.65853
BOK	-0.914869	8.33913	-5.9818	8.32319e-07	2.94595e-05	5.65062
RABAC1	-0.628513	12.0997	-5.98051	8.35585e-07	2.9521e-05	5.64679
AGTR1	-1.08977	4.83235	-5.97191	8.5761e-07	3.02437e-05	5.62135
KTN1	-0.686129	11.2386	-5.97114	8.59613e-07	3.0259e-05	5.61907
INPP5A	-0.74863	7.71672	-5.96909	8.64949e-07	3.03914e-05	5.61302
LSR	-0.887197	7.92467	-5.96777	8.68405e-07	3.04195e-05	5.60913
KARS	0.771628	7.63757	5.96758	8.68902e-07	3.04195e-05	5.60857
CACNB1	-0.58486	4.01613	-5.96352	8.7965e-07	3.074e-05	5.59655
TMEM243	-1.05432	9.35854	-5.96231	8.82872e-07	3.07968e-05	5.59297
ZDHHC20	-0.859359	10.7358	-5.95998	8.89111e-07	3.09453e-05	5.58609
BFAR	0.892057	6.3559	5.95952	8.9034e-07	3.09453e-05	5.58474
CELSR1	-0.828098	7.65112	-5.95672	8.97923e-07	3.11528e-05	5.57645
RPRD1B	0.713481	7.79723	5.95015	9.15943e-07	3.16805e-05	5.55702
CCND2	-0.939964	9.1113	-5.94998	9.16419e-07	3.16805e-05	5.55651
ACOT8	-0.612044	6.90709	-5.94828	9.21156e-07	3.17604e-05	5.55147
VPS11	-0.689001	7.95734	-5.94797	9.22024e-07	3.17604e-05	5.55055
HECA	-0.557623	10.768	-5.94444	9.31913e-07	3.20439e-05	5.54012
PHLDA3	-1.02546	8.80527	-5.93864	9.48402e-07	3.25528e-05	5.52298
WASH2P	-0.699022	12.4777	-5.93544	9.57636e-07	3.28114e-05	5.51351
SORBS1	-0.996741	6.65108	-5.93464	9.5995e-07	3.28323e-05	5.51115
FRMD4B	-0.650915	6.85729	-5.93328	9.63915e-07	3.28971e-05	5.50712
PLRG1	-0.516835	8.71863	-5.93282	9.65255e-07	3.28971e-05	5.50576
SLC35A2	0.546892	7.91558	5.92969	9.74435e-07	3.31514e-05	5.49651
ZNF280D	-1.11971	6.8681	-5.92794	9.79631e-07	3.32695e-05	5.49131
NBPF9	1.1079	8.51508	5.92691	9.82675e-07	3.33143e-05	5.48828
PPP1CB	-1.01268	6.41115	-5.92593	9.85589e-07	3.33544e-05	5.48538
CYBRD1	-1.01902	11.0385	-5.92235	9.96327e-07	3.36588e-05	5.47479
EIF3G	-0.621215	10.5289	-5.91956	1.00477e-06	3.38847e-05	5.46654
SLC6A19	1.04197	6.75761	5.9127	1.02587e-06	3.45358e-05	5.44623
ACTB	-0.968182	12.509	-5.91109	1.03088e-06	3.45847e-05	5.44147
NPM3	1.0785	8.01843	5.91068	1.03214e-06	3.45847e-05	5.44028
RBM45	-0.592397	8.36255	-5.9105	1.0327e-06	3.45847e-05	5.43974
SFPQ	0.692888	7.49793	5.90974	1.03509e-06	3.46047e-05	5.43748
BCKDHA	-0.738076	9.25064	-5.90246	1.05814e-06	3.52742e-05	5.41595
RPL10	-0.489498	14.1817	-5.90226	1.05877e-06	3.52742e-05	5.41537
TTC1	-0.565956	8.24159	-5.90146	1.06136e-06	3.52993e-05	5.41299
GNB1L	0.697888	8.06558	5.89587	1.07946e-06	3.58397e-05	5.39645
TMPO	-1.02569	4.57133	-5.89237	1.09097e-06	3.61596e-05	5.38609
WAPL	-0.522668	9.68437	-5.88531	1.11454e-06	3.68609e-05	5.3652
JKAMP	-0.666054	9.24203	-5.88489	1.11596e-06	3.68609e-05	5.36396
ACADS	0.871925	5.70426	5.88417	1.11838e-06	3.6878e-05	5.36183
TPM2	-1.3655	12.5285	-5.87947	1.13441e-06	3.73427e-05	5.34793
RND1	1.82464	6.36037	5.87883	1.13659e-06	3.73506e-05	5.34605
DMPK	-0.911842	7.12351	-5.8741	1.153e-06	3.78255e-05	5.33204
OAS2	-0.948582	5.48536	-5.86288	1.19282e-06	3.90112e-05	5.29886
CCDC91	0.554816	7.23148	5.86197	1.19612e-06	3.90112e-05	5.29616
OLIG3	1.29005	4.82529	5.86162	1.1974e-06	3.90112e-05	5.29512
HOXB4	-1.03343	6.9794	-5.86134	1.19841e-06	3.90112e-05	5.29429
PRRC1	-0.779712	7.05544	-5.86111	1.19926e-06	3.90112e-05	5.2936
CEP57	-0.888942	6.91384	-5.8602	1.20256e-06	3.90529e-05	5.29091
CMC2	0.571727	9.75513	5.8585	1.20875e-06	3.91878e-05	5.2859
ASTN2	-0.747366	7.77911	-5.85547	1.21991e-06	3.943e-05	5.27692
LETMD1	-0.723369	8.44452	-5.85536	1.22031e-06	3.943e-05	5.2766
OTUD5	-0.833994	5.4277	-5.85245	1.23112e-06	3.97128e-05	5.26798
EXOSC8	-0.60177	8.89733	-5.84998	1.24034e-06	3.99435e-05	5.26069
RARS2	-0.528584	10.6739	-5.84163	1.2721e-06	4.08979e-05	5.23598
UCHL5	-0.718282	7.62672	-5.84108	1.27422e-06	4.08981e-05	5.23435
ZSCAN32	-0.748256	5.96235	-5.83596	1.29415e-06	4.14494e-05	5.21919
CCDC14	-0.824907	8.64012	-5.83556	1.2957e-06	4.14494e-05	5.21802
FLJ10038	-0.632283	9.55863	-5.8328	1.30659e-06	4.17288e-05	5.20984
ZFYVE19	-0.678212	8.0021	-5.83186	1.3103e-06	4.1778e-05	5.20707
NBPF19	1.05643	11.3953	5.82183	1.3507e-06	4.29952e-05	5.17739
CUTA	-0.560885	11.2276	-5.82092	1.35442e-06	4.30424e-05	5.17471
ETV6	0.743868	7.70648	5.81904	1.36217e-06	4.32176e-05	5.16913
DAZAP1	0.477968	9.59993	5.81604	1.37462e-06	4.3541e-05	5.16024
MRPL12	0.949745	7.78142	5.81423	1.38217e-06	4.37084e-05	5.15489
BRD7	-0.626464	10.0214	-5.81276	1.38832e-06	4.38308e-05	5.15056
MTX2	-0.570779	9.17094	-5.80848	1.40646e-06	4.42925e-05	5.13787
MYO5A	1.07886	7.40875	5.80822	1.40753e-06	4.42925e-05	5.13713
RTN1	-0.697434	6.26094	-5.80542	1.41955e-06	4.45173e-05	5.12882
RANBP3	0.628085	10.4519	5.80482	1.42212e-06	4.45173e-05	5.12706
COBLL1	-0.896055	4.75463	-5.80449	1.42352e-06	4.45173e-05	5.12609
CCDC130	-0.680505	11.157	-5.8044	1.42391e-06	4.45173e-05	5.12582
AQP4	-1.43547	6.72345	-5.80104	1.43851e-06	4.49011e-05	5.11586
MZF1	-0.875167	7.49084	-5.80023	1.44203e-06	4.49384e-05	5.11347
KIF13B	-0.690366	8.21199	-5.79891	1.44782e-06	4.50458e-05	5.10956
PKD2	-1.12719	7.7868	-5.79558	1.46247e-06	4.53937e-05	5.09972
LINC01290///EMP2	1.29649	8.17714	5.7953	1.4637e-06	4.53937e-05	5.09889
JMJD6	1.1767	7.50181	5.79316	1.47324e-06	4.5616e-05	5.09255
COPS5	-0.548202	10.6285	-5.78906	1.49164e-06	4.61118e-05	5.08042
SETBP1	-1.11855	9.5487	-5.78585	1.50624e-06	4.64886e-05	5.07091
HGS	1.0006	5.91159	5.77914	1.53713e-06	4.73661e-05	5.05108
SNX8	0.637518	9.11639	5.77661	1.54896e-06	4.76545e-05	5.04359
ACTR6	-0.705786	8.97466	-5.77542	1.55458e-06	4.77513e-05	5.04005
MICB	0.675147	7.4338	5.77237	1.56897e-06	4.80266e-05	5.03104
TOX4	-0.550131	9.23868	-5.77205	1.57053e-06	4.80266e-05	5.03008
TBC1D15	-0.593191	9.05249	-5.77195	1.57101e-06	4.80266e-05	5.02978
RNF20	-0.72353	7.18222	-5.76973	1.58162e-06	4.82635e-05	5.0232
CTSA	0.906341	8.72489	5.76928	1.58376e-06	4.82635e-05	5.02188
C14orf37	-1.08546	5.78625	-5.76811	1.58939e-06	4.83585e-05	5.01842
SERPINB9	1.14541	8.8401	5.76162	1.62095e-06	4.91755e-05	4.99921
SF3A3	-0.673511	9.23801	-5.76154	1.62134e-06	4.91755e-05	4.99897
COA3	-0.555688	11.2685	-5.75761	1.64072e-06	4.96428e-05	4.98736
IER3IP1	-1.44755	5.97778	-5.75738	1.64189e-06	4.96428e-05	4.98667
OPN1LW	1.19348	5.28758	5.75662	1.64567e-06	4.9679e-05	4.98443
PAWR	0.944561	8.26035	5.75445	1.6565e-06	4.9928e-05	4.97802
PAGR1	-0.650527	7.25337	-5.75349	1.66137e-06	4.99967e-05	4.97515
UBXN2B	0.728354	7.21084	5.75296	1.66404e-06	4.99991e-05	4.97358
RNF4	0.642662	8.47507	5.74905	1.68385e-06	5.05154e-05	4.96202
HMG20B	-0.628656	7.17229	-5.74839	1.68721e-06	5.05282e-05	4.96007
UGGT1	0.64724	6.73484	5.74794	1.68951e-06	5.05282e-05	4.95874
EMD	1.00315	7.56659	5.74537	1.70272e-06	5.08445e-05	4.95113
SMAP2	1.08513	7.66937	5.74318	1.71405e-06	5.11035e-05	4.94466
ZNF607	-0.549464	7.48371	-5.74008	1.73025e-06	5.15071e-05	4.93547
CAT	-0.801592	10.5268	-5.73861	1.73798e-06	5.16574e-05	4.93112
LOC105377924	1.11043	4.03021	5.73602	1.75164e-06	5.19832e-05	4.92347
VPS25	-0.700881	8.59305	-5.73234	1.77131e-06	5.24864e-05	4.91256
JPH2	-1.16347	6.0209	-5.72975	1.78527e-06	5.28187e-05	4.9049
SET	0.83676	8.11029	5.72921	1.78818e-06	5.2824e-05	4.9033
RILPL1	-0.624564	7.3374	-5.72838	1.79267e-06	5.28757e-05	4.90085
PRSS16	-0.72724	6.01149	-5.72683	1.80109e-06	5.30429e-05	4.89628
MRTO4	1.17814	8.2804	5.72379	1.81778e-06	5.34526e-05	4.88727
BRPF3	0.602548	5.62061	5.72161	1.8298e-06	5.37243e-05	4.88083
PPP1R2	0.632872	9.23593	5.72005	1.83849e-06	5.38973e-05	4.87621
CD2BP2	0.601047	7.35186	5.71906	1.84403e-06	5.39779e-05	4.87327
HIST1H2BJ	0.755553	3.6084	5.71779	1.85113e-06	5.41034e-05	4.86952
LOC105375677	-0.958763	5.17673	-5.7165	1.85836e-06	5.42326e-05	4.86571
PIGK	-0.736824	8.16312	-5.71566	1.86313e-06	5.42897e-05	4.86321
PTRF	-0.85007	13.9486	-5.71485	1.86768e-06	5.43401e-05	4.86082
NKAP	-0.440639	7.71012	-5.70816	1.90593e-06	5.53694e-05	4.84103
PRPF19	1.05935	6.16021	5.70488	1.92495e-06	5.58323e-05	4.83133
CDC42EP2	1.16739	8.7711	5.70442	1.92765e-06	5.58323e-05	4.82996
CYP2A7P1	-1.02186	4.53135	-5.7032	1.93478e-06	5.59549e-05	4.82635
ADH1C	-1.42091	10.3923	-5.70249	1.93894e-06	5.59913e-05	4.82425
VHL	0.620123	14.8203	5.70035	1.95159e-06	5.62724e-05	4.8179
MED17	0.649635	6.90428	5.69911	1.95895e-06	5.64002e-05	4.81423
SLC25A5	0.903492	11.2197	5.69236	1.99939e-06	5.74123e-05	4.79427
EIF2AK1	-0.921452	7.97035	-5.69225	2.00006e-06	5.74123e-05	4.79395
PSMC5	0.53466	8.97171	5.68722	2.03075e-06	5.82069e-05	4.77907
DARS	-0.494129	11.0914	-5.68199	2.06323e-06	5.905e-05	4.76358
PHLDA2	2.04703	9.06454	5.6793	2.08013e-06	5.94455e-05	4.75562
CBWD5	1.18249	6.68713	5.67623	2.09956e-06	5.9912e-05	4.74654
NCKAP1	1.44194	5.44909	5.67248	2.12356e-06	6.04854e-05	4.73544
PPP2CB	-0.904186	9.85263	-5.67211	2.12592e-06	6.04854e-05	4.73435
CSTF3	-0.757389	6.32255	-5.66954	2.14257e-06	6.08692e-05	4.72674
SLC35B3	-0.820431	7.39179	-5.66566	2.16787e-06	6.14973e-05	4.71528
TPK1	-0.715353	7.56627	-5.66407	2.17838e-06	6.16521e-05	4.71056
ZNF229	0.861105	3.77787	5.66386	2.17972e-06	6.16521e-05	4.70996
UBE2V1	0.582114	8.05576	5.66144	2.19578e-06	6.20156e-05	4.70279
ATP6V1G2-DDX39B///DDX39B	-0.80732	4.61847	-5.65712	2.2247e-06	6.26776e-05	4.69001
MTHFD1L	0.902726	6.79777	5.65697	2.22572e-06	6.26776e-05	4.68956
SERTAD3	0.832098	6.83474	5.6495	2.27669e-06	6.40194e-05	4.66746
GPATCH2L	0.842693	6.43891	5.64578	2.3025e-06	6.45868e-05	4.65645
LRRC49	-0.966182	7.28458	-5.64563	2.30356e-06	6.45868e-05	4.656
THUMPD3-AS1	-0.686861	7.11974	-5.64401	2.31492e-06	6.4811e-05	4.6512
OLFML3	-1.43613	6.48829	-5.64344	2.31887e-06	6.48276e-05	4.64954
ANKRD35	-0.965708	8.90888	-5.63498	2.37909e-06	6.64148e-05	4.62451
ENOX2	0.888962	5.40905	5.63369	2.38847e-06	6.65802e-05	4.62067
TSG101	-0.577452	10.5386	-5.63184	2.40185e-06	6.68568e-05	4.61521
POLA1	-0.595325	7.75762	-5.62247	2.47106e-06	6.86842e-05	4.58748
NEXN	-0.972213	8.49217	-5.62	2.48963e-06	6.91008e-05	4.58017
VPS45	-0.661471	8.24631	-5.61887	2.49812e-06	6.92368e-05	4.57685
TERF1	0.644805	7.38549	5.61566	2.5226e-06	6.98149e-05	4.56733
RHBDD3	0.747591	7.32124	5.61411	2.53446e-06	7.00426e-05	4.56275
KRT10	0.487322	11.3364	5.61133	2.55588e-06	7.05336e-05	4.55454
CPLX2	-0.873448	6.31973	-5.61066	2.56108e-06	7.05761e-05	4.55255
NFIA	-0.840816	7.8345	-5.6076	2.58493e-06	7.10912e-05	4.54351
PTP4A2	0.774932	8.75792	5.60732	2.58714e-06	7.10912e-05	4.54267
PABPC4L	-1.36049	5.60476	-5.60409	2.61261e-06	7.16887e-05	4.53311
STAMBP	-0.573119	7.08611	-5.60355	2.61689e-06	7.17042e-05	4.53151
IMPACT	0.985986	7.30979	5.60058	2.64055e-06	7.22499e-05	4.52273
PI16	-1.71002	6.40542	-5.59874	2.65528e-06	7.25501e-05	4.5173
PROCA1	-0.796631	5.31543	-5.5892	2.7332e-06	7.45697e-05	4.48907
RAB20	1.13257	7.0652	5.58875	2.73693e-06	7.45697e-05	4.48774
PDP1	0.917383	7.36839	5.5862	2.75816e-06	7.50421e-05	4.4802
SGCE	-1.31067	9.49589	-5.58558	2.76334e-06	7.50771e-05	4.47837
CNOT7	-0.544681	10.3119	-5.58297	2.78528e-06	7.5567e-05	4.47065
NDUFV2	-0.58529	10.6385	-5.58209	2.79275e-06	7.56255e-05	4.46803
TBCD	0.720768	7.62581	5.58179	2.79528e-06	7.56255e-05	4.46715
DDX46	-0.735515	7.7046	-5.58043	2.80676e-06	7.5748e-05	4.46315
CEP83	-0.815025	6.78504	-5.58033	2.80766e-06	7.5748e-05	4.46284
GSDMD	0.86161	7.58952	5.57894	2.81948e-06	7.59605e-05	4.45874
ZACN	-1.12457	3.98985	-5.57581	2.84635e-06	7.65775e-05	4.44948
TWF2	0.85822	8.59808	5.57415	2.86072e-06	7.68029e-05	4.44457
RPL35	-0.601517	13.3977	-5.57392	2.86269e-06	7.68029e-05	4.44389
DNAJB12	0.62877	8.02392	5.56849	2.91025e-06	7.78794e-05	4.42781
GBA2	0.761926	5.7824	5.56841	2.91089e-06	7.78794e-05	4.4276
GPC3	-1.10075	8.63292	-5.56649	2.9279e-06	7.82261e-05	4.42191
CCDC28A	-0.746192	10.8161	-5.56389	2.95106e-06	7.86642e-05	4.41423
ZNF555	-0.663111	6.72413	-5.56374	2.95245e-06	7.86642e-05	4.41376
WWP2	-0.913773	5.13722	-5.56247	2.9638e-06	7.88574e-05	4.41002
CLU	-1.22503	5.92117	-5.56143	2.97314e-06	7.89527e-05	4.40695
USP20	-0.656322	8.09885	-5.56116	2.97556e-06	7.89527e-05	4.40616
COASY	0.767279	8.43658	5.55813	3.00301e-06	7.95714e-05	4.3972
MID2	0.749157	6.62541	5.55496	3.03207e-06	8.02312e-05	4.3878
GAS2L1P2	0.90196	7.31733	5.55356	3.04495e-06	8.04617e-05	4.38366
HPS5	-0.66872	7.96454	-5.55091	3.06946e-06	8.09985e-05	4.37584
UBE2MP1	-0.62339	7.41097	-5.548	3.09666e-06	8.16047e-05	4.36723
HIF1A	1.35622	9.16364	5.54543	3.1209e-06	8.21313e-05	4.35962
TMEM184B	-0.593041	11.7546	-5.54396	3.13486e-06	8.23861e-05	4.35527
RBMX	-0.527886	9.87997	-5.54085	3.16452e-06	8.30526e-05	4.34608
FAT4	-1.10527	6.56997	-5.53961	3.17639e-06	8.32008e-05	4.34242
WRN	-0.511218	7.37836	-5.53936	3.1788e-06	8.32008e-05	4.34169
POLR2K	-0.573793	9.95616	-5.53856	3.18658e-06	8.3242e-05	4.3393
SLC5A2	-0.718691	7.02498	-5.5383	3.189e-06	8.3242e-05	4.33856
B4GALT3	0.554645	8.69523	5.53411	3.22977e-06	8.40794e-05	4.32616
HNRNPCL1	0.614319	8.06335	5.53411	3.2298e-06	8.40794e-05	4.32616
IL10RB	0.674418	8.12802	5.53243	3.2463e-06	8.43951e-05	4.32118
OAS1	0.914336	7.20204	5.52637	3.30645e-06	8.58432e-05	4.30327
HOXA2	-1.22028	5.27259	-5.52269	3.34354e-06	8.66893e-05	4.29239
NGDN	-0.60294	10.0519	-5.52096	3.36112e-06	8.70281e-05	4.28727
CEP78	-0.702966	5.87199	-5.51942	3.37684e-06	8.73179e-05	4.28272
RPSA	0.636889	12.424	5.51746	3.39689e-06	8.765e-05	4.27695
EBLN3P	0.854228	7.84708	5.51728	3.39877e-06	8.765e-05	4.27641
FBXO3	-0.867467	5.8822	-5.51159	3.45795e-06	8.90572e-05	4.25956
RANBP6	-1.06434	5.51834	-5.50978	3.4769e-06	8.9201e-05	4.25423
RPL10L	-0.593368	12.2098	-5.50963	3.47852e-06	8.9201e-05	4.25378
SON	-0.735989	8.48027	-5.50951	3.47981e-06	8.9201e-05	4.25342
RPLP0P2	0.782301	14.3445	5.5093	3.48203e-06	8.9201e-05	4.25279
RNASEH1	0.691844	7.15159	5.50866	3.48879e-06	8.92555e-05	4.2509
ZNF630	-0.625134	6.48494	-5.50627	3.51414e-06	8.97852e-05	4.24384
CYP4F8	-0.932948	5.67785	-5.50527	3.52474e-06	8.99368e-05	4.2409
WDR34	0.756604	8.75971	5.50288	3.55036e-06	9.03421e-05	4.23384
HIST1H4B	-1.01644	9.44017	-5.50287	3.55048e-06	9.03421e-05	4.23381
SYVN1	0.625303	9.39842	5.50248	3.55467e-06	9.03421e-05	4.23265
SPSB2	-1.11591	8.12286	-5.50089	3.57189e-06	9.06603e-05	4.22794
TSEN2	-0.676271	7.52028	-5.50021	3.57927e-06	9.07282e-05	4.22593
PIAS3	-0.705668	8.54045	-5.48541	3.74338e-06	9.47635e-05	4.1822
TMEM208	0.505063	11.173	5.48201	3.78216e-06	9.56198e-05	4.17214
ZDHHC16	0.624632	7.93778	5.47833	3.82452e-06	9.6564e-05	4.16128
FILIP1L	-1.12077	8.86375	-5.47593	3.85249e-06	9.69516e-05	4.15417
SRI	-0.928741	7.2194	-5.47577	3.85433e-06	9.69516e-05	4.15371
SEC22C	0.713775	5.65463	5.47572	3.85495e-06	9.69516e-05	4.15355
OR7E24	-0.9027	7.13845	-5.47397	3.87547e-06	9.7341e-05	4.14837
PALM2-AKAP2	0.90011	12.6618	5.4712	3.90804e-06	9.79307e-05	4.14021
PSEN1	-0.511786	8.13199	-5.47072	3.91375e-06	9.79307e-05	4.13879
AP5B1	0.992761	5.47435	5.47069	3.91418e-06	9.79307e-05	4.13868
MYH11	-1.70414	11.722	-5.46989	3.92362e-06	9.80396e-05	4.13633
SLTM	-0.484965	8.57363	-5.46865	3.9384e-06	9.82816e-05	4.13266
SLC8B1	0.652203	8.38588	5.46669	3.96191e-06	9.87405e-05	4.12686
RC3H1	-0.523623	9.41304	-5.46409	3.99322e-06	9.93925e-05	4.11918
IL33	-1.45586	9.52603	-5.46142	4.02565e-06	0.00010007	4.11129
PBX1	-1.17734	10.1261	-5.45932	4.05131e-06	0.000100579	4.1051
DAB2	-0.798033	9.30098	-5.45119	4.15239e-06	0.000102956	4.08106
MEAF6	-0.505052	8.46858	-5.44504	4.23042e-06	0.000104756	4.06291
METTL21B	-0.896446	4.90672	-5.44032	4.2914e-06	0.00010613	4.04895
PGRMC2	-0.58325	12.1752	-5.4365	4.34134e-06	0.000107227	4.03767
CCDC149	0.840102	5.62157	5.43221	4.39811e-06	0.00010849	4.025
POLR1E	1.03181	6.15321	5.43153	4.40715e-06	0.000108575	4.023
HOXB3	-0.962431	4.54181	-5.42863	4.44606e-06	0.000109393	4.01443
H2AFV	-0.557126	11.6425	-5.42567	4.48612e-06	0.000110239	4.00568
LTBP2	-1.40395	7.02108	-5.41586	4.62137e-06	0.000113418	3.97672
CNNM2	-0.961205	4.11616	-5.41402	4.64728e-06	0.000113909	3.97127
PIP4K2B	-0.847816	5.28281	-5.41051	4.69692e-06	0.000114979	3.96091
RHOQ	0.738313	7.2375	5.40886	4.72049e-06	0.00011541	3.95603
PROSER1	0.833533	6.9074	5.40835	4.72772e-06	0.00011544	3.95454
NOL11	-0.538622	8.12346	-5.40623	4.75827e-06	0.000115904	3.94826
UBXN1	-0.587906	10.4473	-5.4058	4.76448e-06	0.000115904	3.94699
SMYD2	-0.580647	9.50355	-5.40578	4.76475e-06	0.000115904	3.94694
SLC52A2	1.11134	9.24685	5.40371	4.79463e-06	0.000116421	3.94084
FUBP1	0.559819	8.10058	5.40348	4.79806e-06	0.000116421	3.94014
ZNRF1	-0.738237	6.34821	-5.39893	4.86462e-06	0.000117888	3.92671
PRPSAP2	-0.615539	8.73782	-5.39461	4.92865e-06	0.000119289	3.91397
PPP3CA	-0.849739	9.29339	-5.39375	4.94147e-06	0.00011945	3.91143
TCHP	-0.749771	5.5589	-5.39161	4.97359e-06	0.000120076	3.90512
PPP1R7	-0.872864	9.51379	-5.38995	4.99868e-06	0.000120531	3.90021
MPP5	0.887969	6.16988	5.38405	5.08891e-06	0.000122553	3.88277
CRIM1	-0.982197	6.98081	-5.37422	5.24261e-06	0.000126097	3.85377
ZNF853	-0.876863	7.00543	-5.37251	5.2698e-06	0.00012652	3.84873
FIBIN	-1.63765	7.00124	-5.37229	5.27332e-06	0.00012652	3.84807
ZNF571	-0.929773	5.37186	-5.37164	5.28368e-06	0.000126611	3.84616
C1orf35	-0.641193	9.35727	-5.37091	5.29548e-06	0.000126737	3.84399
SERF1B	0.515442	9.51591	5.37005	5.30926e-06	0.000126909	3.84146
TCF7L1	0.773887	7.42176	5.36311	5.42209e-06	0.000129446	3.82096
ARHGAP17	-0.509277	8.61359	-5.36251	5.43188e-06	0.000129519	3.8192
FAM13B	0.632324	8.00185	5.36018	5.47034e-06	0.000130275	3.81232
RAB4A	0.686555	8.09304	5.35635	5.53406e-06	0.00013163	3.80104
CRYAB	-0.894773	8.94434	-5.35529	5.55187e-06	0.000131891	3.79791
HSCB	0.655677	7.14431	5.35441	5.56668e-06	0.00013208	3.79531
C17orf62	0.630917	8.08446	5.35384	5.57641e-06	0.000132149	3.79361
RPL19P12	-0.584053	12.7731	-5.35269	5.59579e-06	0.000132311	3.79023
KMT5C	-0.761838	4.87827	-5.35262	5.59698e-06	0.000132311	3.79002
GTPBP3	-0.660191	7.16663	-5.35194	5.60848e-06	0.00013242	3.78802
ING3	-0.712406	8.94097	-5.35119	5.62126e-06	0.00013256	3.7858
GLUD2	-0.609631	8.26992	-5.34997	5.64206e-06	0.000132796	3.7822
MSC	1.17252	4.68448	5.34962	5.648e-06	0.000132796	3.78118
PRDM6	-1.39692	7.70186	-5.3494	5.6519e-06	0.000132796	3.7805
TMSB4Y	-0.582525	3.98662	-5.34748	5.68476e-06	0.000133405	3.77485
AGBL1	-1.75405	7.34275	-5.34682	5.69612e-06	0.000133509	3.77291
PRKAR2A	1.51681	4.84573	5.3452	5.72419e-06	0.000134004	3.76812
XIAP	0.851988	6.66395	5.3424	5.77285e-06	0.00013498	3.75987
PARD3	-0.692088	6.08279	-5.34108	5.79608e-06	0.000135359	3.75596
NTF3	-1.24222	5.28661	-5.34009	5.81344e-06	0.0001356	3.75304
FARSB	-0.642705	9.76844	-5.33946	5.82452e-06	0.000135695	3.75118
ZBED5	-0.667186	9.91869	-5.33841	5.843e-06	0.000135961	3.7481
ZNF551	0.768789	6.19511	5.33795	5.85126e-06	0.000135989	3.74672
RPL36AP40	0.479223	11.3234	5.33653	5.87649e-06	0.000136358	3.74253
MCM3AP	-0.61733	9.43085	-5.33626	5.88127e-06	0.000136358	3.74174
ARF4	0.668371	10.8525	5.33438	5.91473e-06	0.000136969	3.73621
ZNF219	-0.654519	9.59276	-5.32882	6.01515e-06	0.000139052	3.7198
CECR7	-0.94761	8.63608	-5.32861	6.0191e-06	0.000139052	3.71916
SPARCL1	-1.09965	12.6677	-5.32654	6.05677e-06	0.000139755	3.71309
GRIPAP1	-0.644554	7.18639	-5.32554	6.07519e-06	0.000140012	3.71013
EIF2AK4	0.520774	7.82359	5.32433	6.09754e-06	0.00014036	3.70655
TMEM200C	1.21812	5.09749	5.3236	6.11098e-06	0.000140501	3.7044
LMCD1	-1.08906	11.7078	-5.31524	6.26762e-06	0.000143931	3.67974
RNASEH2A	-0.634507	7.37322	-5.31321	6.3063e-06	0.000144647	3.67375
UBE2S	0.973675	7.67818	5.31282	6.31377e-06	0.000144647	3.6726
ING4	-0.816663	7.98888	-5.31198	6.32971e-06	0.00014484	3.67014
SMG7	-1.10426	6.74807	-5.30837	6.39942e-06	0.000146262	3.65947
ZNF91	0.975292	8.41024	5.30574	6.45047e-06	0.000147254	3.65173
GPR180	0.825932	6.45807	5.30313	6.50159e-06	0.000148245	3.64404
LOC100131131	1.14912	4.34666	5.30195	6.5248e-06	0.000148599	3.64056
ALKBH3	-0.561449	6.61546	-5.30148	6.53411e-06	0.000148609	3.63918
ASPHD1	1.12917	5.75383	5.30115	6.54065e-06	0.000148609	3.6382
BCLAF1	-0.524473	10.2822	-5.29871	6.58926e-06	0.000149485	3.63099
TRUB2	0.672018	8.05302	5.29843	6.59472e-06	0.000149485	3.63018
MMP14	-1.35754	6.83705	-5.29539	6.65575e-06	0.000150692	3.62121
HNRNPA0	0.988602	7.47035	5.29355	6.69285e-06	0.000151354	3.61579
ANAPC4	-0.712688	9.90074	-5.29202	6.72394e-06	0.000151879	3.61128
ARHGEF10	0.692088	5.08923	5.28821	6.80202e-06	0.000153463	3.60003
TCEB1	-0.630354	11.7346	-5.2849	6.87033e-06	0.000154823	3.5903
TRIM37	-0.75615	6.66699	-5.2805	6.9626e-06	0.000156592	3.5773
GAMT	-0.812696	7.08143	-5.28001	6.97289e-06	0.000156592	3.57586
DHX35	-0.684549	6.95245	-5.27999	6.97317e-06	0.000156592	3.57582
PCDHA11	-0.754839	6.28764	-5.27904	6.99327e-06	0.000156861	3.57302
TRAPPC4	0.520561	9.88602	5.27845	7.00574e-06	0.000156958	3.57129
AP3B1	-0.629426	8.86221	-5.27674	7.04209e-06	0.000157589	3.56624
CALCOCO2	-0.581518	9.76652	-5.2761	7.05588e-06	0.000157715	3.56434
KIAA0753	-0.536416	8.01536	-5.27468	7.08614e-06	0.000158208	3.56017
TUFM	-1.12252	10.7202	-5.27314	7.1193e-06	0.000158764	3.55562
FAM91A1	0.650019	6.23424	5.27237	7.13594e-06	0.000158952	3.55335
UBXN7	0.834967	5.94642	5.27072	7.17157e-06	0.000159561	3.5485
CCDC77	-1.08613	7.61105	-5.26937	7.20107e-06	0.000160033	3.5445
DECR1	-0.602468	11.53	-5.26173	7.36929e-06	0.000163583	3.52201
GLRX5	-0.401432	10.7819	-5.26082	7.3897e-06	0.000163848	3.51932
IDUA	-0.654247	6.08424	-5.25356	7.55374e-06	0.000167292	3.49793
VIMP	0.799908	7.07529	5.2509	7.61483e-06	0.000168293	3.49009
MANBAL	-0.995434	8.05719	-5.25073	7.61875e-06	0.000168293	3.48959
ACTR2	0.76692	9.7381	5.25028	7.62921e-06	0.000168293	3.48825
BRD7P3	-0.552677	7.23732	-5.24978	7.64073e-06	0.000168293	3.48678
SLC35A1	-1.09532	9.43182	-5.2497	7.64252e-06	0.000168293	3.48655
PRR4	-0.780341	5.76598	-5.24677	7.71056e-06	0.000169597	3.47792
ANXA2P1	-0.761691	11.3372	-5.24059	7.85609e-06	0.000172601	3.45971
LRRC45	-1.09844	5.97841	-5.23504	7.98916e-06	0.000175325	3.44336
ATPAF1	-0.641571	7.4659	-5.23175	8.06899e-06	0.000176876	3.43368
LOC100506271	0.836801	4.36719	5.23076	8.0931e-06	0.000177203	3.43077
CLUAP1	-0.832192	8.61287	-5.23014	8.10827e-06	0.000177334	3.42895
GATS	-0.802606	5.11187	-5.2295	8.12395e-06	0.000177476	3.42707
UQCRH	-0.487979	11.7134	-5.22308	8.28331e-06	0.000180752	3.40815
SNAI1	1.79706	7.89973	5.22079	8.34088e-06	0.00018165	3.40141
BNIP3	-0.769753	9.76969	-5.2207	8.34327e-06	0.00018165	3.40113
ZNF71	0.66702	7.36642	5.20653	8.70852e-06	0.000189388	3.35942
CHI3L1	1.71168	8.90433	5.20548	8.73623e-06	0.000189666	3.35632
TPP2	-0.543279	7.58748	-5.2053	8.74096e-06	0.000189666	3.3558
EXOC6	-0.794333	9.62496	-5.20428	8.76783e-06	0.000190035	3.35281
MCEE	-0.660655	8.64604	-5.20176	8.83493e-06	0.000191105	3.34539
ACTBL2	-1.19239	8.33542	-5.20168	8.83698e-06	0.000191105	3.34516
MYOZ1	-1.28885	5.4025	-5.20125	8.84853e-06	0.00019114	3.34389
IL4R	0.890658	12.3066	5.20073	8.86255e-06	0.000191229	3.34235
BANP	-0.654875	10.282	-5.20021	8.87633e-06	0.000191312	3.34084
BCL2L2	-0.593076	10.0455	-5.19946	8.89669e-06	0.000191537	3.33861
IFNGR2	0.622942	9.17193	5.19853	8.9216e-06	0.000191859	3.33588
KRTCAP2	-0.448487	10.6235	-5.19753	8.94866e-06	0.000192227	3.33294
SLIT3	-0.962341	10.2281	-5.19658	8.97439e-06	0.000192565	3.33014
NOG	-0.603335	3.8052	-5.19402	9.04412e-06	0.000193846	3.32261
SNX17	-0.661646	8.59043	-5.19084	9.13159e-06	0.000195503	3.31324
G6PD	0.942472	5.52554	5.18979	9.16063e-06	0.000195908	3.31015
FASTKD2	0.561367	8.5324	5.1855	9.27995e-06	0.000198239	3.29755
ZDHHC23	-0.762639	6.69387	-5.18181	9.38405e-06	0.000200241	3.28669
RAPGEF2	-0.701335	9.35004	-5.1803	9.42716e-06	0.000200939	3.28223
MAP2K2	-0.963881	8.15953	-5.17968	9.4449e-06	0.000201013	3.2804
PEX26	0.575444	9.56328	5.17945	9.45147e-06	0.000201013	3.27972
CES1	-1.15717	10.0842	-5.17716	9.51685e-06	0.000202005	3.27301
LAD1	1.32802	8.17275	5.17709	9.51907e-06	0.000202005	3.27279
TLE3	0.794932	6.7164	5.17641	9.53871e-06	0.0002022	3.27078
DCTN2	-0.832278	10.1953	-5.16858	9.76693e-06	0.00020681	3.24777
PRKCDBP	-0.771406	6.72978	-5.16793	9.78613e-06	0.000206923	3.24586
GATAD2A	0.661746	7.06938	5.16768	9.7937e-06	0.000206923	3.24511
TRIM24	-0.755527	9.87791	-5.16708	9.81149e-06	0.000207072	3.24334
SH2B3	0.614923	7.46122	5.1667	9.82258e-06	0.000207079	3.24224
ACTN3	-1.17607	4.21531	-5.1604	1.00114e-05	0.000210829	3.22371
TUBB	-1.46742	6.40065	-5.15969	1.00329e-05	0.000211051	3.22163
ARHGEF3	-0.768928	8.17351	-5.157	1.01149e-05	0.000212546	3.2137
MFRP	-0.826186	5.48447	-5.15533	1.0166e-05	0.000213386	3.2088
KCNH7	1.16074	4.02963	5.15283	1.0243e-05	0.00021477	3.20145
TOP2B	-0.539824	11.0882	-5.15027	1.03226e-05	0.000216143	3.19392
ZFYVE9	0.721428	5.54637	5.15	1.03309e-05	0.000216143	3.19314
THSD4	-0.841853	8.36771	-5.1492	1.03561e-05	0.000216435	3.19077
CIITA	1.14388	8.85935	5.14797	1.03946e-05	0.000217004	3.18716
DCAF12	-0.483798	6.54349	-5.14674	1.04334e-05	0.000217553	3.18353
NOL3	-0.814127	10.0072	-5.14642	1.04435e-05	0.000217553	3.1826
COPS7A	0.548301	7.24853	5.14542	1.04751e-05	0.000217812	3.17965
ZNF430	0.948635	9.47637	5.14531	1.04785e-05	0.000217812	3.17934
TMEM129	0.89773	9.09829	5.14447	1.0505e-05	0.000217909	3.17688
C1GALT1C1	-0.582543	9.26234	-5.14445	1.05057e-05	0.000217909	3.17681
RPS29	0.61439	14.0549	5.14201	1.05835e-05	0.000219056	3.16964
NDUFB7	-0.470994	9.46279	-5.142	1.05837e-05	0.000219056	3.16961
WWOX	-0.653199	8.09921	-5.14102	1.06152e-05	0.000219275	3.16673
ANAPC7	0.549598	6.15726	5.14096	1.0617e-05	0.000219275	3.16656
INCENP	0.95901	5.79704	5.14019	1.06419e-05	0.000219553	3.16428
TMOD3	0.840029	7.34986	5.1396	1.06607e-05	0.000219589	3.16256
EPB41L3	-0.728607	7.89971	-5.13896	1.06814e-05	0.000219589	3.16067
LGR4	1.0492	6.75616	5.13882	1.06858e-05	0.000219589	3.16028
LIN7C	-0.751634	6.70307	-5.13872	1.06891e-05	0.000219589	3.15997
SLX4IP	0.964819	7.0788	5.13611	1.07737e-05	0.00022109	3.1523
ZIM2///PEG3	-1.00231	4.88253	-5.13478	1.08172e-05	0.000221746	3.14839
ANKRD36BP2	1.32089	8.2896	5.13366	1.08536e-05	0.000222257	3.14511
PPP1R14A	-1.02881	9.54199	-5.12758	1.10548e-05	0.000226137	3.12724
TMEM55A	-0.877054	6.7461	-5.12688	1.10783e-05	0.000226377	3.12518
EXOC3	0.58471	6.45942	5.12577	1.11155e-05	0.000226896	3.12192
OR8B8	-0.763905	4.10996	-5.12473	1.11505e-05	0.000227294	3.11885
PTAR1	-0.603516	9.8467	-5.12449	1.11585e-05	0.000227294	3.11816
SPICE1	-0.696759	6.27825	-5.12233	1.12317e-05	0.000228506	3.1118
PDCD5	0.640393	9.56754	5.12203	1.12417e-05	0.000228506	3.11093
AKT2	0.716646	7.83595	5.12033	1.12997e-05	0.000229291	3.10592
SRRT	0.4682	10.3529	5.1202	1.13041e-05	0.000229291	3.10555
KCNQ1	0.676841	10.8298	5.11851	1.13618e-05	0.00023022	3.10059
LMBRD2	-0.847486	4.38955	-5.11432	1.15067e-05	0.000232912	3.08827
MED7	0.585668	7.96713	5.11228	1.15776e-05	0.000233812	3.08229
DENND4B	-1.01948	7.85067	-5.11215	1.15823e-05	0.000233812	3.0819
SOX4	-1.27511	8.41753	-5.112	1.15876e-05	0.000233812	3.08145
SNTA1	-0.611758	8.77097	-5.11	1.16576e-05	0.000234978	3.0756
ZNF263	-0.635665	6.00596	-5.10886	1.16981e-05	0.000235549	3.07222
KRBA1	-0.603993	8.28397	-5.10769	1.17393e-05	0.000236132	3.0688
FOXJ3	-0.45929	9.76239	-5.10513	1.18306e-05	0.000237721	3.06126
SDCCAG8	0.907053	7.22976	5.10129	1.19684e-05	0.00024024	3.05
ATF4	-0.951904	6.19126	-5.10052	1.19961e-05	0.000240545	3.04775
RBM39	-0.513434	10.488	-5.10002	1.20144e-05	0.000240661	3.04627
SLFN11	-0.590731	9.82796	-5.09657	1.21403e-05	0.000242932	3.03613
TRPC3	-0.923364	5.67136	-5.09477	1.22062e-05	0.000243997	3.03087
LATS2	0.671607	9.15068	5.09388	1.22392e-05	0.000244405	3.02823
CLDND1	-0.536659	9.54285	-5.09207	1.23063e-05	0.00024549	3.02292
MTCL1	0.779502	3.84793	5.0912	1.23384e-05	0.000245877	3.02038
SNRNP27	-0.516261	8.53517	-5.08814	1.24529e-05	0.000247901	3.01141
PIGL	0.71341	5.47672	5.08329	1.26366e-05	0.0002513	2.99716
MYL6	-0.473561	13.5752	-5.08155	1.27034e-05	0.000252159	2.99204
KRTAP4-7	0.978217	3.76548	5.08136	1.27107e-05	0.000252159	2.99148
SMIM11A	0.463308	7.38921	5.08114	1.27191e-05	0.000252159	2.99084
YIPF6	-0.916179	9.67519	-5.08008	1.27595e-05	0.000252701	2.98775
NOV	-1.72706	7.81426	-5.07635	1.29042e-05	0.000255305	2.97678
UXS1	-0.683747	8.4617	-5.07548	1.29382e-05	0.000255715	2.97422
CAV2	-0.998232	9.89263	-5.07442	1.29795e-05	0.000256158	2.97112
ANXA4	-0.58422	10.925	-5.07422	1.29872e-05	0.000256158	2.97055
TMEM8B	-0.631281	6.82645	-5.07223	1.30657e-05	0.000257443	2.96469
NCAPG2	0.751451	6.057	5.07095	1.31163e-05	0.000258177	2.96093
RACK1	-0.504625	11.9676	-5.07018	1.31465e-05	0.000258349	2.95869
UBP1	0.54499	9.3866	5.07005	1.31518e-05	0.000258349	2.9583
DNAJB2	-0.633473	10.5538	-5.06753	1.32523e-05	0.000260058	2.9509
GALNT10	0.649913	5.41469	5.06179	1.34836e-05	0.000264327	2.93408
LSM4	-0.616236	9.93689	-5.05874	1.36084e-05	0.000266249	2.92512
APTR	-0.666492	7.14597	-5.05872	1.36092e-05	0.000266249	2.92506
CAPN2	-0.595352	13.4164	-5.0583	1.36263e-05	0.000266313	2.92384
DPT	-1.34151	10.9718	-5.05735	1.36654e-05	0.000266807	2.92105
TAB3	0.595496	6.6674	5.0507	1.39425e-05	0.000271941	2.90154
GJC2	-0.951778	7.68793	-5.05022	1.39626e-05	0.00027206	2.90013
VIPAS39	-0.574172	7.64764	-5.04928	1.40021e-05	0.000272554	2.89738
LARP4B	-0.823217	9.29613	-5.0489	1.40183e-05	0.000272594	2.89626
TRIP6	0.607196	10.2363	5.04682	1.41067e-05	0.000274037	2.89015
PLEKHA2	1.08593	7.31522	5.04535	1.41691e-05	0.000274972	2.88586
C1orf105	1.04772	3.9244	5.0447	1.41969e-05	0.000275235	2.88395
RPP21	-0.460515	9.28552	-5.04337	1.42543e-05	0.000275861	2.88003
TSPAN12	-0.762962	4.99702	-5.04328	1.42578e-05	0.000275861	2.87979
LAMP1	-0.581451	14.0736	-5.04225	1.43024e-05	0.000276446	2.87675
CTAGE15	-0.73602	5.97054	-5.04143	1.43376e-05	0.000276849	2.87437
TRIM66	0.974881	6.92532	5.041	1.43565e-05	0.000276936	2.87309
HK3	1.06824	7.31671	5.04065	1.43717e-05	0.000276952	2.87206
ZFHX2	-0.626322	5.73207	-5.04026	1.43887e-05	0.000277003	2.87091
LAMB1	-0.918864	11.136	-5.03781	1.44954e-05	0.00027878	2.86372
PSMF1	-0.457129	9.32832	-5.03593	1.45774e-05	0.000280078	2.85824
TUBA8	0.795723	6.65947	5.03327	1.4695e-05	0.000282056	2.85043
PMP22	-0.616454	12.372	-5.03218	1.47433e-05	0.000282701	2.84724
FZD1	-0.803439	4.36322	-5.03094	1.47988e-05	0.000283485	2.84359
GAPVD1	-0.653637	8.94914	-5.02938	1.48685e-05	0.000284291	2.83902
TMEM167A	0.728708	8.24462	5.02934	1.48704e-05	0.000284291	2.8389
ZNF268	-0.552397	8.88987	-5.02872	1.48978e-05	0.000284533	2.83711
RORA	-0.78502	8.74555	-5.0266	1.49936e-05	0.00028608	2.83087
LINC00672	-0.947517	4.4298	-5.0259	1.50252e-05	0.0002864	2.82883
CUL9	-0.625874	10.1164	-5.02503	1.50649e-05	0.000286872	2.82626
RUFY3	0.626057	6.4187	5.02449	1.50893e-05	0.000287054	2.82469
DNAJC13	-0.619071	7.54526	-5.02296	1.51592e-05	0.000287926	2.8202
PMF1	-0.782911	8.0414	-5.02283	1.5165e-05	0.000287926	2.81983
ZNF572	-1.03396	6.04301	-5.02243	1.51831e-05	0.000287987	2.81866
SPG7	-0.640029	10.4126	-5.02156	1.52232e-05	0.000288462	2.81611
TUG1	-0.807269	5.61211	-5.02107	1.52458e-05	0.000288608	2.81466
ROR1	-0.855715	7.01413	-5.01963	1.53117e-05	0.000289572	2.81047
CSK	0.713029	6.74871	5.01749	1.54112e-05	0.000291168	2.80417
ELP2	-0.485517	10.6301	-5.01672	1.54468e-05	0.000291554	2.80193
HTATSF1	-0.442789	10.7567	-5.01358	1.55936e-05	0.000294003	2.79273
ANKMY2	-1.0891	5.58572	-5.0133	1.5607e-05	0.000294003	2.7919
TMBIM6	-0.511929	13.3542	-5.01221	1.56582e-05	0.00029468	2.78872
NDUFAB1	0.453315	10.5209	5.00763	1.58761e-05	0.000298489	2.77529
STOX2	-0.817133	7.00696	-5.00636	1.59367e-05	0.000299337	2.77159
CCDC159	0.601449	6.07625	5.00196	1.61498e-05	0.000303045	2.75867
LNX2	-0.87249	8.70288	-4.99488	1.64977e-05	0.000309272	2.73796
KCNQ1OT1	-0.922787	9.64305	-4.99426	1.65287e-05	0.000309552	2.73614
MAP1A	-0.818242	4.31523	-4.99382	1.65508e-05	0.000309665	2.73484
LAGE3	-0.536941	10.2387	-4.99306	1.65885e-05	0.000310069	2.73263
GALT	0.500375	7.1957	4.99265	1.66092e-05	0.000310156	2.73142
COX8A	-0.485452	11.599	-4.98877	1.68045e-05	0.000313499	2.72006
F8	-1.03039	6.1267	-4.98743	1.68725e-05	0.000314367	2.71614
C9orf69	0.671259	7.87983	4.98721	1.68836e-05	0.000314367	2.7155
BBS1	-0.507702	6.7353	-4.98623	1.69334e-05	0.000314991	2.71263
ZFC3H1	-0.547817	8.02272	-4.98508	1.69924e-05	0.000315499	2.70925
TYROBP	-0.676971	13.2749	-4.98506	1.69934e-05	0.000315499	2.7092
RASA4	0.85659	9.15001	4.98324	1.70866e-05	0.000316924	2.70388
FANCM	-0.618018	6.61708	-4.98227	1.7137e-05	0.000317519	2.70102
TOP3A	0.582307	6.29439	4.98198	1.71516e-05	0.000317519	2.70019
CWC15	-0.445587	10.5021	-4.97978	1.72657e-05	0.000319324	2.69375
WLS	1.08356	7.47929	4.97755	1.7382e-05	0.000321167	2.68723
DHX8	0.486356	7.71556	4.97635	1.74452e-05	0.000322026	2.6837
IFI6	-0.812111	9.51967	-4.97529	1.7501e-05	0.000322592	2.6806
HECTD2	-0.863848	5.52364	-4.97513	1.75093e-05	0.000322592	2.68014
DDO	-0.793099	5.16163	-4.97472	1.75308e-05	0.000322681	2.67895
CHTF18	-0.852063	7.46577	-4.97329	1.76064e-05	0.000323763	2.67477
ARL4C	1.18841	8.18782	4.97161	1.76959e-05	0.000324826	2.66984
LINC01140	-0.649842	3.78346	-4.97157	1.76979e-05	0.000324826	2.66973
PPARGC1A	-1.154	4.20842	-4.97103	1.77268e-05	0.000325048	2.66814
CEP170	-0.813433	4.6668	-4.96974	1.77957e-05	0.000325999	2.66438
GAPDH	-0.790838	11.2146	-4.96943	1.78125e-05	0.000325999	2.66346
SIRT7	0.519887	7.85614	4.96908	1.78312e-05	0.000326033	2.66244
DNLZ	0.680362	8.26236	4.96763	1.79094e-05	0.000327151	2.65819
COQ4	-0.571729	6.87279	-4.96683	1.79527e-05	0.000327632	2.65585
ANKS3	-0.687098	8.14125	-4.96531	1.80349e-05	0.000328821	2.65141
CORO1A	0.970269	8.62746	4.96489	1.80576e-05	0.000328924	2.65019
CD40	0.789472	7.35816	4.96445	1.80815e-05	0.00032905	2.6489
ZFAND1	-0.558697	9.17641	-4.96397	1.81079e-05	0.000329218	2.64748
NDUFS2	0.606485	8.94756	4.96353	1.81321e-05	0.000329349	2.64618
EIF5	-1.3211	7.98062	-4.96283	1.81704e-05	0.000329733	2.64414
TMC6	0.737448	9.14282	4.96236	1.81956e-05	0.00032988	2.64279
PDE5A	-0.788161	4.71291	-4.96026	1.83114e-05	0.000331668	2.63663
TST	-0.892667	4.24856	-4.9581	1.84308e-05	0.000333457	2.63031
HSPD1	1.03409	6.6932	4.95752	1.8463e-05	0.000333457	2.62861
NPTN	-1.00048	9.01967	-4.95745	1.84667e-05	0.000333457	2.62842
NELFE	-0.961906	10.1983	-4.95723	1.84793e-05	0.000333457	2.62776
ZNF415	-0.812038	5.95886	-4.95681	1.85026e-05	0.000333566	2.62653
UBE2Z	0.674209	10.172	4.95639	1.85258e-05	0.000333672	2.62532
KIT	-1.16183	8.47418	-4.95245	1.87469e-05	0.000337339	2.61379
NUP93	0.537276	7.77103	4.95169	1.87901e-05	0.000337801	2.61156
LOC389033	-0.695422	7.50946	-4.95071	1.88453e-05	0.000338478	2.60871
YPEL5	-0.554446	10.0235	-4.94776	1.90137e-05	0.000341186	2.60006
PSMB5	-0.494411	10.8371	-4.94715	1.90482e-05	0.000341487	2.5983
FRG1	-0.482946	11.1018	-4.9458	1.91262e-05	0.000342566	2.59434
RBX1	0.436581	10.3872	4.94478	1.91847e-05	0.000343295	2.59137
ZNF256	-0.487838	7.31749	-4.94343	1.92631e-05	0.000344351	2.58741
RASSF8-AS1	0.627259	6.63396	4.94315	1.92793e-05	0.000344351	2.58659
MED16	0.770261	6.60362	4.94283	1.92978e-05	0.000344361	2.58566
WEE1	-0.939729	5.60322	-4.94233	1.93266e-05	0.000344556	2.58421
SSBP2	-0.721933	7.26052	-4.94102	1.94033e-05	0.000345604	2.58037
PALM	-0.957003	9.78482	-4.94029	1.94458e-05	0.000346042	2.57824
CTBP2	-0.64078	11.7728	-4.93808	1.95759e-05	0.000347822	2.57176
CCDC25	0.646017	7.86094	4.93797	1.95819e-05	0.000347822	2.57147
ZCCHC14	-0.56496	9.51335	-4.93354	1.98448e-05	0.000352167	2.55851
PCDHB11	-0.697095	7.40976	-4.93201	1.99366e-05	0.000353471	2.55403
LSM14A	-0.454437	10.1675	-4.92961	2.00812e-05	0.000355708	2.54701
ZNF112	-0.61596	6.40313	-4.92783	2.01887e-05	0.000357284	2.54183
JADE1	-0.777277	10.0209	-4.92713	2.02316e-05	0.000357715	2.53977
BTBD6	-0.488146	11.8646	-4.92637	2.02778e-05	0.000358204	2.53755
INVS	-0.901381	5.42672	-4.92279	2.04976e-05	0.000361472	2.52708
HSF4	-0.733149	5.57664	-4.92274	2.05003e-05	0.000361472	2.52696
ARID2	-0.602602	6.87742	-4.9224	2.05215e-05	0.000361515	2.52595
PCDH18	-1.39586	5.28224	-4.92174	2.05621e-05	0.0003619	2.52403
ARNT	-0.520043	5.87232	-4.91909	2.07267e-05	0.000364466	2.51629
LCE1B	0.728788	3.32198	4.91729	2.08395e-05	0.000366114	2.51102
TCAF1	1.13276	7.42061	4.91694	2.08614e-05	0.000366166	2.51
CTAGE11P	-0.739883	7.85974	-4.91615	2.09107e-05	0.000366698	2.50771
DNAJB6	-0.84924	10.3929	-4.91532	2.0963e-05	0.000367163	2.50528
GTPBP10	-0.558146	7.30016	-4.91513	2.09753e-05	0.000367163	2.50471
MS4A2	-1.20487	7.60961	-4.91363	2.107e-05	0.000368214	2.50034
TMEM178A	-1.06488	5.27072	-4.91358	2.10735e-05	0.000368214	2.50017
ST6GALNAC3	-1.22193	6.73015	-4.91256	2.1138e-05	0.000369006	2.49721
CHAF1A	0.621399	7.49843	4.91142	2.12107e-05	0.00036994	2.49388
B4GALT5	1.065	9.46526	4.90627	2.15415e-05	0.000375371	2.47885
RPL29	0.643007	11.0218	4.90168	2.1841e-05	0.000380091	2.46544
TMEM35B	-0.578284	9.92949	-4.90152	2.18518e-05	0.000380091	2.46496
VN1R3	0.993275	3.9353	4.90056	2.19145e-05	0.000380839	2.46218
RPS9	-0.893153	6.21502	-4.90009	2.19455e-05	0.000381034	2.46081
URB2	1.10968	6.53449	4.89843	2.20553e-05	0.000382473	2.45596
PHLPP1	-0.972424	4.98023	-4.89824	2.2068e-05	0.000382473	2.4554
PMVK	-0.532931	9.38032	-4.89504	2.22817e-05	0.000385829	2.44605
HNRNPD	-0.921865	11.8556	-4.89432	2.23299e-05	0.000386079	2.44395
C5orf45	-0.678325	8.86815	-4.89423	2.23361e-05	0.000386079	2.44368
ZFAS1	0.503184	11.582	4.89344	2.23892e-05	0.000386353	2.44138
COLGALT2	-1.3448	5.60699	-4.8934	2.2392e-05	0.000386353	2.44125
EVC	-0.719914	6.32831	-4.89292	2.24238e-05	0.000386556	2.43988
TCIRG1	-0.645177	10.5866	-4.89226	2.24687e-05	0.000386875	2.43794
FAM234A	0.48938	9.32439	4.89206	2.24824e-05	0.000386875	2.43734
ATP5A1	-0.477587	11.7417	-4.88522	2.29489e-05	0.000394549	2.41741
NSMAF	-0.499889	9.3259	-4.8846	2.29918e-05	0.000394934	2.4156
STRADA	-0.554264	6.39963	-4.88353	2.30658e-05	0.000395783	2.41248
CFAP97	-0.479117	9.80907	-4.8833	2.30822e-05	0.000395783	2.41179
HIST1H3C	-0.570888	11.8919	-4.88288	2.31111e-05	0.000395926	2.41057
FOXP1	-0.603466	9.96648	-4.88158	2.32019e-05	0.000397129	2.40676
ATP5D	-0.555469	9.02948	-4.87926	2.33639e-05	0.000399547	2.40001
SRP14	-0.465841	13.9207	-4.87897	2.33846e-05	0.000399547	2.39915
LEFTY2	-1.02037	4.65241	-4.87786	2.34622e-05	0.000400519	2.39593
ZNF177	-1.23813	6.69221	-4.87656	2.35545e-05	0.000401739	2.39212
TFCP2	0.640803	7.86932	4.87572	2.36137e-05	0.000402392	2.38969
RASSF3	-0.723848	10.7348	-4.8706	2.39801e-05	0.000408276	2.37474
MORF4L2	-0.585788	10.1042	-4.87019	2.40092e-05	0.000408411	2.37357
HIST1H2BF	-0.629752	8.26277	-4.86677	2.42577e-05	0.000412275	2.36357
TUBA1C	-0.538685	12.3674	-4.86254	2.45679e-05	0.000417179	2.35124
FAM111A	-0.773864	5.49257	-4.86036	2.4729e-05	0.00041931	2.3449
FAM182B	-0.909534	4.20675	-4.86026	2.47369e-05	0.00041931	2.34459
IER3	1.54479	10.1659	4.85719	2.49662e-05	0.000422826	2.33563
MGC70870	1.0245	7.79098	4.85236	2.53311e-05	0.000428629	2.32155
CASQ2	-1.03528	4.425	-4.84911	2.55789e-05	0.000432443	2.31211
NR2F6	-0.930853	6.60854	-4.84791	2.56712e-05	0.000433624	2.30861
ALAD	0.617396	7.98352	4.84754	2.56997e-05	0.000433725	2.30753
ABCD4	0.838119	8.18486	4.84664	2.57694e-05	0.000434521	2.30491
SLC27A1	0.682509	10.0207	4.84543	2.58637e-05	0.00043573	2.30136
RNF121	0.675178	6.17853	4.84465	2.59238e-05	0.000436361	2.29911
LCAT	-0.67931	6.07446	-4.84082	2.62243e-05	0.000441034	2.28793
PDCD2	0.520881	9.23675	4.83995	2.62923e-05	0.000441793	2.28542
2023-03-05	0.499356	8.61122	4.83861	2.63983e-05	0.000443147	2.28151
PABPC3	0.736536	10.0581	4.83835	2.64188e-05	0.000443147	2.28076
CYP20A1	0.799833	5.73109	4.83726	2.65056e-05	0.000444094	2.27758
DYNC1I2	-0.457417	10.768	-4.83706	2.65213e-05	0.000444094	2.277
WDR43	0.819077	7.18421	4.83405	2.67626e-05	0.000447577	2.26821
YWHAZ	-0.825594	9.85063	-4.83388	2.67758e-05	0.000447577	2.26774
DDX20	-0.474019	7.92463	-4.83297	2.68491e-05	0.000448415	2.26508
ZNF226	-0.546848	8.11921	-4.83231	2.69026e-05	0.00044892	2.26315
ATP7B	-0.956098	6.59031	-4.83171	2.69508e-05	0.000449335	2.26142
TSR3	-0.747766	9.20007	-4.83135	2.69804e-05	0.00044944	2.26035
RCAN2	-0.956963	9.82806	-4.82999	2.70903e-05	0.000450789	2.25641
MAP3K3	-1.00536	10.2923	-4.82977	2.71081e-05	0.000450789	2.25577
LOC286254	-0.943616	5.93172	-4.82921	2.71543e-05	0.000451168	2.25412
RNF26	-0.5933	8.79648	-4.82834	2.72253e-05	0.000451959	2.25158
CLK2	-0.669046	6.26806	-4.82773	2.72751e-05	0.000452396	2.24981
LINC00574	0.675207	4.34397	4.82612	2.74068e-05	0.00045419	2.24514
HMGN4	-0.447577	9.41898	-4.82484	2.75123e-05	0.000455547	2.24141
ZNF175	-0.749918	5.8139	-4.82425	2.75615e-05	0.000455971	2.23968
CTDSP1	-0.601234	6.60202	-4.82325	2.76443e-05	0.000456948	2.23677
FLJ20021	-0.582212	7.60127	-4.82241	2.77137e-05	0.000457703	2.23434
HPF1	-0.51226	9.58549	-4.82197	2.77503e-05	0.000457915	2.23306
VAT1	-0.908576	5.47279	-4.82093	2.78372e-05	0.000458958	2.23002
CEACAM7	-1.04579	8.01224	-4.8184	2.80492e-05	0.000462057	2.22267
FAM58A	0.450374	10.119	4.81765	2.81126e-05	0.000462706	2.22048
RASA1	-0.733839	6.63264	-4.81727	2.81444e-05	0.000462835	2.21938
LMAN2L	-0.842694	7.70839	-4.81367	2.84505e-05	0.000467193	2.20888
FOXE1	2.65521	7.15284	4.81358	2.84578e-05	0.000467193	2.20863
SSH2	0.968039	4.99215	4.8128	2.85246e-05	0.000467667	2.20636
DUSP15	-1.06665	6.94072	-4.81268	2.85352e-05	0.000467667	2.206
ZNF569	-0.599396	4.0511	-4.81071	2.87047e-05	0.000469907	2.20026
SLIT2	-1.20008	10.4435	-4.81043	2.8728e-05	0.000469907	2.19947
KRT8	1.27719	5.95016	4.81024	2.87449e-05	0.000469907	2.1989
TRIM32	-0.729347	5.42012	-4.80994	2.87708e-05	0.000469932	2.19802
HEATR6	-0.584481	6.09291	-4.80942	2.88158e-05	0.000470268	2.19651
CAV1	-1.08883	12.4697	-4.80869	2.88786e-05	0.000470537	2.1944
GABRE	-1.08259	9.05977	-4.80866	2.88811e-05	0.000470537	2.19431
PPP1R3C	-2.05932	8.50572	-4.80813	2.89276e-05	0.000470898	2.19275
SLC25A39	0.792437	8.45436	4.80652	2.90678e-05	0.000472083	2.18807
TNFAIP3	1.61699	8.42814	4.80651	2.90684e-05	0.000472083	2.18805
GCLM	0.890568	7.09611	4.80645	2.90739e-05	0.000472083	2.18786
RC3H2	0.521874	8.28646	4.80432	2.92601e-05	0.000474707	2.18167
TP53TG1	0.714434	9.61392	4.80242	2.94268e-05	0.000477011	2.17616
ULK1	-0.541882	8.26141	-4.80083	2.95675e-05	0.000478889	2.17153
MAN2B1	0.928901	7.87319	4.80046	2.96004e-05	0.00047902	2.17046
SPOUT1	0.70388	5.16759	4.79968	2.96697e-05	0.000479739	2.16819
RHNO1	-0.877694	5.1541	-4.79856	2.97694e-05	0.000480948	2.16493
QSOX1	-0.511089	12.3307	-4.79806	2.98144e-05	0.000481272	2.16347
MTIF3	-0.476324	9.69988	-4.79027	3.05187e-05	0.000492229	2.14083
DUT	-0.597518	10.8634	-4.78406	3.10929e-05	0.00050107	2.12275
ZBTB14	-0.805569	5.85366	-4.78229	3.12582e-05	0.000503314	2.11761
CEP250	-0.540626	6.24127	-4.78158	3.13242e-05	0.000503957	2.11556
USP6NL	0.700339	6.46436	4.77978	3.14938e-05	0.000506263	2.11033
NOP14-AS1	-0.628147	4.0653	-4.77878	3.15884e-05	0.000507361	2.10742
ST13	-0.515288	10.1577	-4.77449	3.1998e-05	0.000513446	2.09493
DNAH14	0.688336	3.3277	4.77425	3.20205e-05	0.000513446	2.09425
MGRN1	0.445071	11.2766	4.77295	3.21452e-05	0.000515017	2.09048
CCDC8	-0.957544	6.60634	-4.77053	3.23792e-05	0.000518336	2.08345
AHR	0.680681	10.2493	4.76978	3.24528e-05	0.000518801	2.08125
NFX1	-0.520895	6.97636	-4.76968	3.2462e-05	0.000518801	2.08097
GTF2H2C_2	0.566238	8.9397	4.76873	3.25543e-05	0.000519844	2.07822
UNC45A	-0.631607	8.62395	-4.76841	3.25854e-05	0.000519912	2.07729
GOLIM4	0.784248	7.49538	4.76798	3.26277e-05	0.000520155	2.07604
CNFN	-0.581277	8.16162	-4.76482	3.29381e-05	0.00052467	2.06686
FSTL1	-1.23752	10.8577	-4.76332	3.30867e-05	0.000526603	2.06249
AKAP9	-0.883346	9.99661	-4.76283	3.31349e-05	0.000526935	2.06108
FAM214A	-0.931839	8.27054	-4.76106	3.33115e-05	0.000529307	2.05593
POP4	-0.356779	9.77305	-4.76025	3.3392e-05	0.000530046	2.05359
ENOSF1	-0.624908	8.8751	-4.76004	3.3413e-05	0.000530046	2.05298
VAV2	0.67419	8.01791	4.75949	3.34682e-05	0.000530486	2.05138
RGS5	-1.17514	8.09818	-4.75404	3.40189e-05	0.000538772	2.03556
FBXO8	-0.750658	8.14064	-4.75346	3.40784e-05	0.000539272	2.03386
PCDHB4	-0.916572	5.03209	-4.75307	3.41184e-05	0.000539462	2.03273
ELF2	0.553882	8.73657	4.75267	3.41595e-05	0.00053967	2.03156
SVEP1	-1.06263	8.82875	-4.752	3.4228e-05	0.000540309	2.02962
NUDT13	-0.943346	5.16091	-4.75142	3.42871e-05	0.0005408	2.02795
FAM103A1	-0.68139	6.69479	-4.75068	3.4363e-05	0.000541311	2.0258
PMAIP1	1.12195	5.97865	4.75056	3.43756e-05	0.000541311	2.02545
ADSSL1	-0.701761	7.03773	-4.74937	3.44983e-05	0.000542799	2.022
TXNIP	-0.944312	6.03652	-4.74869	3.45689e-05	0.00054323	2.02001
TRMT10B	0.516633	6.78122	4.74856	3.4582e-05	0.00054323	2.01965
SNHG7	0.971406	5.55118	4.7472	3.4723e-05	0.000544964	2.0157
WSB2	-0.564719	10.4825	-4.74696	3.47489e-05	0.000544964	2.01498
SLC25A4	-0.605231	9.49747	-4.74632	3.48146e-05	0.000545551	2.01315
PCDHGA8	-0.837456	9.21787	-4.74097	3.53778e-05	0.000553927	1.99759
CEACAM20	-0.83046	4.38363	-4.74066	3.54097e-05	0.000553977	1.99672
ATP6V1F	-0.572996	11.2329	-4.7399	3.54912e-05	0.000554801	1.99449
SPIN3	-0.910995	4.9584	-4.73829	3.5662e-05	0.00055702	1.98984
FRAS1	-1.25932	8.80275	-4.73673	3.5829e-05	0.000559176	1.98531
NKX2-8	-1.59282	7.55063	-4.73632	3.5873e-05	0.000559411	1.98412
RAB18	-0.575067	9.0594	-4.73591	3.59175e-05	0.000559652	1.98292
CUEDC2	-0.518424	8.35272	-4.73492	3.6024e-05	0.000560857	1.98005
NCKAP5L	-0.665588	8.3355	-4.73296	3.62361e-05	0.000563705	1.97436
C10orf95	-0.985941	5.68346	-4.73148	3.63965e-05	0.000565564	1.97008
RPL23AP53	-0.504258	9.95697	-4.73132	3.64143e-05	0.000565564	1.96961
SLC2A1	0.777682	7.45502	4.73103	3.64463e-05	0.000565606	1.96876
RPL21	0.52848	11.3807	4.72904	3.66636e-05	0.000568522	1.963
GRPEL1	0.710146	7.48153	4.72869	3.67023e-05	0.000568664	1.96197
ARL6IP4	-0.508952	11.1319	-4.72833	3.67421e-05	0.000568824	1.96092
COX16	-0.426207	10.724	-4.7259	3.70093e-05	0.000572236	1.9539
ARL17A	-0.900774	5.79004	-4.72578	3.70235e-05	0.000572236	1.95353
FAM63A	1.22988	6.73352	4.72552	3.70515e-05	0.000572236	1.9528
HLA-DPB1	-0.814359	13.6311	-4.72301	3.73311e-05	0.000576093	1.94551
GLTP	0.54958	8.13882	4.72171	3.74767e-05	0.000577766	1.94174
ZKSCAN2	-0.604044	6.87384	-4.72151	3.74994e-05	0.000577766	1.94115
RRNAD1	-0.549899	7.75035	-4.71917	3.77628e-05	0.000581361	1.93437
ZNF444	-0.584481	9.4626	-4.71743	3.79595e-05	0.000583359	1.92934
DGAT1	-0.849982	7.29025	-4.71725	3.79805e-05	0.000583359	1.9288
PKD1P6-NPIPP1///NPIPA8///NPIPA5///PKD1P1	-0.730245	6.79624	-4.71722	3.79834e-05	0.000583359	1.92873
LDLRAP1	-0.707828	5.18939	-4.71646	3.80705e-05	0.000584232	1.92651
RNF8	-0.517468	7.11892	-4.71576	3.81495e-05	0.000584955	1.9245
OGFRL1	0.765466	8.30789	4.71551	3.81783e-05	0.000584955	1.92377
NUP62	0.544665	10.7281	4.71525	3.82086e-05	0.000584955	1.923
EIF2AK3	0.915519	6.9161	4.71241	3.85342e-05	0.000589472	1.91478
PCSK4	-0.799777	5.47466	-4.70962	3.88575e-05	0.000593946	1.90669
SLC1A1	-0.823686	4.90047	-4.70911	3.89162e-05	0.000594374	1.90522
WDR89	0.840633	5.26561	4.70734	3.91232e-05	0.000597062	1.90008
EPN2	-0.726451	10.1669	-4.70663	3.9206e-05	0.000597853	1.89803
CYP21A2	-0.960537	4.74154	-4.7052	3.93743e-05	0.000599945	1.89389
JUP	-0.5644	8.95209	-4.70265	3.96751e-05	0.000604051	1.88651
COPG2	0.625994	6.47327	4.70215	3.97346e-05	0.000604479	1.88506
ANGPTL6	-0.695069	4.28974	-4.7013	3.98357e-05	0.000605541	1.8826
SLC11A2	-0.49797	7.13754	-4.70081	3.98948e-05	0.000605961	1.88116
TRIL	-1.11998	5.15631	-4.69806	4.02235e-05	0.000610217	1.87321
GALNT5	-0.933784	7.00753	-4.69794	4.02383e-05	0.000610217	1.87286
ZSCAN25	0.580881	5.65175	4.69722	4.03251e-05	0.000611053	1.87077
TMEM106C	-0.562164	10.3322	-4.69661	4.03993e-05	0.000611698	1.86899
YME1L1	0.6813	8.34478	4.69352	4.07735e-05	0.000616635	1.86006
EMC7	-0.437489	11.5502	-4.69322	4.08107e-05	0.000616635	1.85917
DNAH1	-0.808012	5.1309	-4.69313	4.08213e-05	0.000616635	1.85892
INTS10	-0.385349	10.7704	-4.69105	4.10759e-05	0.000619995	1.8529
SPDYE1	-0.673485	5.04458	-4.68963	4.12502e-05	0.000622139	1.8488
NVL	-0.82275	9.02771	-4.6893	4.1291e-05	0.000622268	1.84784
LYRM7	0.673029	3.4465	4.68727	4.15429e-05	0.00062537	1.84195
ASMTL-AS1	-0.927209	5.31985	-4.6869	4.15887e-05	0.00062537	1.84088
CLIC2	0.886989	8.00006	4.68686	4.15941e-05	0.00062537	1.84076
ECI1	-0.486507	11.1734	-4.68493	4.18349e-05	0.0006285	1.83517
ZNF567	-0.651913	6.8752	-4.68406	4.19431e-05	0.000629636	1.83267
CHCHD2	0.378916	10.9884	4.6837	4.19883e-05	0.000629824	1.83162
PRMT6	-0.576133	7.6064	-4.6829	4.20884e-05	0.000630835	1.82932
ALDH2	-0.723982	13.6397	-4.68084	4.23493e-05	0.000634253	1.82333
MED4	-0.860634	10.6019	-4.6795	4.25187e-05	0.000635926	1.81947
KRT4	-1.59178	7.19081	-4.67943	4.2527e-05	0.000635926	1.81928
MFAP3	-0.51209	7.04539	-4.67691	4.28492e-05	0.000640249	1.81196
SLC39A3	-0.767406	5.45478	-4.67598	4.29687e-05	0.000641538	1.80927
VPS26A	-0.864582	4.97703	-4.67531	4.30547e-05	0.000642324	1.80733
RAD52	-0.71396	4.74088	-4.67421	4.31963e-05	0.000643939	1.80415
L1TD1	-1.46076	5.76968	-4.67297	4.33568e-05	0.000645833	1.80056
TBPL1	-0.503563	7.97356	-4.67253	4.34136e-05	0.000646179	1.79929
HDAC10	-0.870469	4.94394	-4.66496	4.4407e-05	0.000660455	1.77738
NFKBIE	0.893035	9.19912	4.66429	4.44949e-05	0.000661253	1.77547
PKD1	-1.00328	6.80147	-4.66276	4.46988e-05	0.000663712	1.77104
NTRK3	-0.825449	4.97893	-4.66244	4.47421e-05	0.000663712	1.77011
RIF1	0.528516	6.61695	4.66228	4.47636e-05	0.000663712	1.76964
SSPN	-1.00814	8.7298	-4.66164	4.48489e-05	0.000664466	1.7678
IQGAP1	-0.58268	9.48945	-4.65946	4.51423e-05	0.000668301	1.76148
COG6	-0.751325	4.40831	-4.65848	4.52738e-05	0.000669733	1.75867
LAPTM4B	-0.63504	10.6009	-4.65618	4.55858e-05	0.000673831	1.75202
C15orf41	-0.526367	5.57166	-4.65587	4.56286e-05	0.000673948	1.75111
LINC00674	-0.663935	10.0314	-4.65424	4.58506e-05	0.000676388	1.74641
TRIM13	-0.437577	9.01426	-4.65398	4.58869e-05	0.000676388	1.74564
BCL2A1	1.22862	9.46507	4.65389	4.5899e-05	0.000676388	1.74539
FAM21C	0.743658	8.52476	4.65269	4.60643e-05	0.000678305	1.74191
ATPIF1	-0.639694	12.3256	-4.65137	4.62454e-05	0.000680452	1.73811
KIF22	-0.552858	6.51387	-4.65061	4.63508e-05	0.000681051	1.7359
AHSA2	-0.902917	9.75313	-4.65057	4.63567e-05	0.000681051	1.73578
CTAGE6	-0.675629	6.23404	-4.64979	4.6464e-05	0.000682109	1.73354
TMEM87A	0.937767	5.47079	4.64648	4.69251e-05	0.000688354	1.72398
CTTN	0.661985	6.19852	4.64371	4.73153e-05	0.00069355	1.71597
KXD1	0.557617	7.08979	4.64291	4.7428e-05	0.000694667	1.71366
BTBD10	-0.442192	7.50563	-4.64244	4.74954e-05	0.000694667	1.71229
SYAP1	0.711845	9.14804	4.64241	4.74995e-05	0.000694667	1.71221
FUNDC2P2	0.46877	8.9417	4.63936	4.7933e-05	0.000700475	1.70341
OARD1	-0.661711	9.40361	-4.63771	4.81701e-05	0.000703407	1.69863
BMPR1B	-1.01113	3.98783	-4.63566	4.84651e-05	0.000706679	1.69272
PTMA	0.532447	14.288	4.6356	4.84737e-05	0.000706679	1.69255
POLR3GL	-0.485539	10.9112	-4.63539	4.8504e-05	0.000706679	1.69195
BEST4	-0.83352	6.94663	-4.6329	4.88669e-05	0.000711006	1.68473
TEX2	-0.472988	9.28736	-4.63284	4.88748e-05	0.000711006	1.68458
SCN5A	0.904832	4.06699	4.63133	4.90952e-05	0.000713675	1.68022
CLASP1	0.529079	6.76727	4.63083	4.91691e-05	0.00071421	1.67877
DCAF5	-0.673669	6.98761	-4.62589	4.98991e-05	0.000724269	1.6645
CHMP4A	-0.455281	10.029	-4.62514	5.00106e-05	0.000725342	1.66234
STOM	-0.52407	11.1465	-4.62128	5.05897e-05	0.00073319	1.6512
TFPI	-0.832466	6.18484	-4.62038	5.07259e-05	0.000734612	1.6486
SNHG12	-0.49919	9.6553	-4.61949	5.08605e-05	0.000736009	1.64603
ZFAND6	-0.470978	10.3428	-4.61569	5.14403e-05	0.000743841	1.63506
C16orf72	-0.389826	8.67806	-4.61451	5.16212e-05	0.000745897	1.63166
MYZAP	-1.38344	6.87629	-4.61345	5.17853e-05	0.000747708	1.62859
WFDC1	-1.06888	7.59888	-4.61265	5.19077e-05	0.000748915	1.62631
OSBPL1A	-0.52428	8.61626	-4.61053	5.22383e-05	0.000753122	1.62017
ZFHX3	-0.668969	10.2475	-4.60742	5.27245e-05	0.000759515	1.6112
C1orf216	0.621905	5.33047	4.60719	5.27605e-05	0.000759515	1.61054
PPID	-0.9114	5.0761	-4.60438	5.32046e-05	0.000765337	1.60243
ASB3	-0.618858	8.18959	-4.60291	5.34379e-05	0.00076812	1.5982
TPD52L2	0.579412	6.0234	4.60226	5.3542e-05	0.000769044	1.59631
NEO1	-0.847908	7.82273	-4.59942	5.39965e-05	0.000774994	1.58814
PFN1P2	0.730123	10.2345	4.59871	5.41112e-05	0.000776063	1.58608
C5AR1	1.38777	6.97495	4.59419	5.48438e-05	0.000785985	1.57307
FYB	0.972834	9.29045	4.5939	5.48921e-05	0.000786094	1.57222
DHX15	-0.630716	9.77881	-4.59265	5.50961e-05	0.000788431	1.56863
MCTS1	0.501709	9.58196	4.59177	5.52419e-05	0.000789931	1.56607
IGSF8	-0.844457	6.11569	-4.59075	5.5409e-05	0.000791532	1.56315
ZDHHC12	0.511461	6.74767	4.59045	5.54582e-05	0.000791532	1.56229
GPR132	0.942003	6.57219	4.59008	5.55195e-05	0.000791532	1.56123
UCN	-0.713139	4.60866	-4.59	5.55341e-05	0.000791532	1.56097
OLFML1	-0.762501	5.83817	-4.58984	5.55591e-05	0.000791532	1.56054
PHF3	-0.623116	8.73028	-4.58782	5.58948e-05	0.000795728	1.55471
RRAGA	-0.426217	11.2564	-4.58618	5.61682e-05	0.00079903	1.54999
FOLH1B	-0.747662	5.12469	-4.58586	5.62229e-05	0.000799218	1.54905
FAT2	-0.958259	3.79835	-4.58527	5.63218e-05	0.000800036	1.54735
UBE2H	0.580474	6.70773	4.58175	5.69143e-05	0.000807808	1.53722
MTM1	-0.684125	7.346	-4.58153	5.69528e-05	0.000807808	1.53657
PPP1R18	0.618967	10.0351	4.57894	5.73923e-05	0.000813444	1.52913
SMPD4	-0.500107	11.3715	-4.57823	5.75147e-05	0.000814581	1.52707
DCP1B	-0.614374	9.33661	-4.57661	5.7793e-05	0.000817921	1.5224
MS4A7	-0.772501	10.9388	-4.57549	5.79856e-05	0.000820045	1.51919
KDM4A	0.637651	7.31612	4.57244	5.85151e-05	0.000826552	1.51039
MYOG	0.549974	4.86279	4.57231	5.85372e-05	0.000826552	1.51003
TMED10	-0.592957	10.5494	-4.5721	5.85742e-05	0.000826552	1.50942
GALNT18	-1.04824	10.1743	-4.57088	5.87876e-05	0.000828956	1.5059
MTMR9	-0.588234	6.48382	-4.57046	5.88607e-05	0.000829381	1.5047
CCDC94	-0.755254	6.21965	-4.56895	5.91248e-05	0.000832495	1.50037
NAPRT	-0.561125	10.5972	-4.56834	5.92338e-05	0.000833421	1.49859
FAM3A	0.670437	5.67727	4.56703	5.94635e-05	0.000835825	1.49484
RNASEH2B	0.514058	7.6817	4.56688	5.94914e-05	0.000835825	1.49439
DOK6	-0.988924	5.44361	-4.56487	5.98488e-05	0.000840235	1.4886
LRRC8C	0.641587	6.45117	4.56299	6.01835e-05	0.00084432	1.48321
FCGRT	-0.887741	12.3627	-4.56211	6.03412e-05	0.000845542	1.48067
AGER	-1.49493	13.1444	-4.56192	6.03759e-05	0.000845542	1.48012
SNX20	0.483207	5.05557	4.56177	6.04021e-05	0.000845542	1.4797
COPZ1	-0.49367	7.3478	-4.5613	6.04876e-05	0.000846125	1.47833
TVP23C	-0.617077	8.31447	-4.55908	6.08874e-05	0.000850663	1.47196
ARL3	-0.533707	10.91	-4.55901	6.09002e-05	0.000850663	1.47176
MOB1B	0.62128	8.5885	4.5576	6.11565e-05	0.000853624	1.4677
STRAP	-0.620644	8.84121	-4.55518	6.15986e-05	0.000859174	1.46073
KHDRBS1	-0.362896	11.3244	-4.55405	6.18067e-05	0.000861453	1.45747
GLT8D1	-0.600765	9.51723	-4.55248	6.20961e-05	0.000864862	1.45295
HMGB3P1	1.06687	7.20927	4.55185	6.22119e-05	0.000865259	1.45115
PUS1	0.942929	7.60511	4.55184	6.22143e-05	0.000865259	1.45111
LIMS1	0.594789	8.59181	4.55102	6.23662e-05	0.000866746	1.44876
LOC100507131	1.22049	6.29079	4.55033	6.24944e-05	0.000867431	1.44677
POU2F1	-0.562871	5.98878	-4.55006	6.25432e-05	0.000867431	1.44602
SLC43A1	-0.637904	6.19882	-4.55003	6.25504e-05	0.000867431	1.44591
ZNF528	0.767719	5.45237	4.54963	6.26242e-05	0.000867831	1.44477
SRRM1	0.504424	9.00239	4.54813	6.29035e-05	0.000871076	1.44046
PGGT1B	-0.755655	6.30807	-4.5447	6.35495e-05	0.00087939	1.43058
TMCO3	-0.603469	9.67744	-4.54399	6.36824e-05	0.000880598	1.42856
C10orf11	0.638359	7.23512	4.54305	6.38622e-05	0.000882156	1.42584
HYLS1	-0.615124	5.54266	-4.54292	6.38866e-05	0.000882156	1.42547
C12orf65	0.504801	8.19929	4.54231	6.40022e-05	0.00088312	1.42372
NUCB2	-0.666636	10.1235	-4.53834	6.47622e-05	0.000892969	1.41231
SLC44A1	-0.635312	10.5919	-4.53739	6.49461e-05	0.000894865	1.40957
CRNKL1	0.692343	6.27012	4.53538	6.53345e-05	0.000899573	1.4038
ARHGAP20	-0.953589	6.35731	-4.53342	6.57168e-05	0.000904074	1.39816
MANEA	-0.997854	6.25206	-4.53322	6.57551e-05	0.000904074	1.3976
ABCG1	-0.975549	8.7974	-4.5322	6.59554e-05	0.000906182	1.39466
CUZD1	-0.828073	4.62937	-4.53167	6.60592e-05	0.000906962	1.39314
LOC105374952	0.894287	6.04609	4.53134	6.61241e-05	0.000907207	1.39219
ATP5J	-0.427661	11.24	-4.5306	6.62701e-05	0.000908141	1.39006
RPL23AP32	-1.01821	8.43689	-4.53019	6.63499e-05	0.000908141	1.3889
CCDC191	-1.01248	6.25986	-4.53016	6.63568e-05	0.000908141	1.3888
TPD52L1	-0.821032	9.1616	-4.53004	6.63805e-05	0.000908141	1.38845
ZNF84	-0.594463	7.32541	-4.5295	6.64856e-05	0.000908935	1.38692
UQCRC1	-0.880916	9.60258	-4.52877	6.66307e-05	0.000910274	1.38481
FUT6	0.570472	14.262	4.52839	6.67067e-05	0.000910667	1.38371
HOMER3	0.80677	11.2369	4.52717	6.6948e-05	0.000912915	1.38022
C17orf89	0.544384	10.4613	4.52708	6.6966e-05	0.000912915	1.37996
PACS2	0.602093	6.9983	4.52629	6.71243e-05	0.000914426	1.37768
ZCRB1	0.892572	6.87069	4.52406	6.75694e-05	0.00091984	1.37129
PHLDA1	1.57593	9.13978	4.52095	6.81971e-05	0.00092773	1.36235
UBE2R2	0.651473	3.71075	4.51907	6.85783e-05	0.000931442	1.35697
FAM162B	-1.23059	9.34332	-4.51892	6.86105e-05	0.000931442	1.35651
RPL38	-0.441433	14.1205	-4.5189	6.86147e-05	0.000931442	1.35645
PRDX1	-0.560312	12.3356	-4.51837	6.87223e-05	0.000932246	1.35494
MROH7	-0.803726	5.68851	-4.5179	6.88178e-05	0.000932886	1.3536
LDHB	-0.57193	12.8362	-4.51758	6.88831e-05	0.000933114	1.35268
ZNF542P	-0.651188	5.34237	-4.51577	6.92556e-05	0.000937502	1.34747
PAQR3	-0.638912	6.78647	-4.51533	6.93457e-05	0.00093784	1.34621
ZNF92	0.68489	9.3694	4.51517	6.93778e-05	0.00093784	1.34577
STX5	-0.543285	7.6817	-4.51475	6.94657e-05	0.00093837	1.34454
DGKE	-0.707652	5.60382	-4.5145	6.95168e-05	0.000938403	1.34383
CDADC1	0.624245	7.06942	4.51419	6.95799e-05	0.000938599	1.34295
PDDC1	0.530171	7.59794	4.51393	6.96342e-05	0.000938675	1.3422
CHD1L	-0.557971	8.36487	-4.51364	6.96938e-05	0.000938823	1.34137
MRPL58	-0.570329	10.2404	-4.51293	6.98414e-05	0.000940154	1.33933
STXBP3	-0.711029	9.40091	-4.51269	6.98905e-05	0.000940159	1.33865
SYNC	-0.607065	7.91201	-4.51117	7.02072e-05	0.000943761	1.33428
ZNF680	0.869519	9.69831	4.50947	7.05633e-05	0.000947888	1.32939
C6orf48	-0.549626	12.281	-4.50899	7.06633e-05	0.00094857	1.32802
CAPRIN2	-0.79128	5.3076	-4.50615	7.12624e-05	0.000955947	1.31986
PTPRD	-1.10695	4.82342	-4.50132	7.22905e-05	0.000969065	1.30602
TRPC7	0.927373	4.11818	4.50106	7.2346e-05	0.000969134	1.30528
FAM171A1	-0.8543	7.44286	-4.5003	7.25091e-05	0.000970645	1.30311
ATP5F1	0.53487	10.9591	4.49902	7.27862e-05	0.000973679	1.29942
PLSCR3	-0.454507	11.0409	-4.4976	7.30925e-05	0.000977099	1.29536
MYH3	-0.748773	5.79252	-4.49679	7.32703e-05	0.000978798	1.29302
DHRS7C	0.730936	3.60419	4.4955	7.35497e-05	0.00098185	1.28934
NDUFAF1	-0.461989	9.69084	-4.49513	7.36322e-05	0.000982271	1.28826
DCN	-0.916412	14.0993	-4.49421	7.38323e-05	0.000984261	1.28563
WDR19	-0.997339	5.62419	-4.49332	7.40274e-05	0.00098618	1.28308
C1orf198	-0.759307	12.2544	-4.4911	7.45181e-05	0.000992031	1.2767
SLCO3A1	0.646656	8.70593	4.49086	7.45705e-05	0.000992045	1.27602
SH3GL3	-1.34199	6.1268	-4.48927	7.49224e-05	0.000996039	1.27147
SEMA6C	-0.630978	5.34394	-4.48833	7.51314e-05	0.00099813	1.26878
RSAD1	-0.447948	8.6152	-4.48746	7.53256e-05	0.00100002	1.26629
ALDH1A1	-0.826349	10.7523	-4.48578	7.57018e-05	0.00100432	1.26148
ATRX	-0.680928	5.37181	-4.48477	7.59291e-05	0.00100665	1.25858
ATXN2	-0.460616	9.68342	-4.48289	7.6354e-05	0.00101159	1.25319
PCCA	-0.542964	8.84613	-4.48145	7.66803e-05	0.00101517	1.24907
SARNP	-0.461468	9.15621	-4.48124	7.67296e-05	0.00101517	1.24845
EXO5	-0.510916	6.60828	-4.48073	7.68445e-05	0.00101599	1.247
PILRA	-0.616749	8.00208	-4.47809	7.74488e-05	0.00102328	1.23944
ACTN4	-0.969889	6.60058	-4.47753	7.75787e-05	0.00102413	1.23782
TCEA1	-0.679854	5.20215	-4.47735	7.76193e-05	0.00102413	1.23731
IFIT1	-1.07351	9.8958	-4.47637	7.78446e-05	0.0010264	1.23451
TMEM18	-0.705835	5.51275	-4.47577	7.7985e-05	0.00102755	1.23277
EXOSC10	-0.418403	9.50363	-4.47533	7.80859e-05	0.00102818	1.23152
MCOLN3	-0.840221	4.42671	-4.4748	7.8208e-05	0.00102908	1.23002
PCNT	-0.472334	7.49022	-4.47449	7.82806e-05	0.00102933	1.22912
PDIA3	0.564342	10.2637	4.47291	7.86475e-05	0.00103313	1.2246
LAS1L	-0.514285	10.3281	-4.47279	7.86768e-05	0.00103313	1.22424
NLRP1	-0.568279	5.88278	-4.46977	7.93826e-05	0.00104169	1.21562
ZNF404	-0.868936	5.86308	-4.46933	7.94867e-05	0.00104235	1.21435
LRRN3	-0.622451	4.00585	-4.46624	8.02197e-05	0.00105125	1.20549
HLA-DOA	0.987647	4.77902	4.4652	8.04665e-05	0.00105377	1.20252
HIST1H3G	-0.55687	9.4931	-4.46298	8.09977e-05	0.00106	1.19616
TMEM98	-0.687148	10.0634	-4.46168	8.13107e-05	0.00106338	1.19244
OR2A20P	-0.805489	4.60358	-4.46064	8.1561e-05	0.00106593	1.18947
PNKD	-0.517547	10.6007	-4.45996	8.17248e-05	0.00106735	1.18754
VLDLR	-0.662632	7.42455	-4.45962	8.18086e-05	0.00106772	1.18655
PARL	-0.497592	8.32572	-4.45921	8.19065e-05	0.00106827	1.18539
SLBP	-0.770613	9.2305	-4.45873	8.20232e-05	0.00106907	1.18402
CDKN2C	-0.998104	8.44275	-4.45473	8.30014e-05	0.00108049	1.17257
CNN1	-1.41902	11.1311	-4.45469	8.30112e-05	0.00108049	1.17245
ZNF44	0.946399	6.712	4.45434	8.30992e-05	0.00108091	1.17143
FARSA	0.633399	7.4557	4.4535	8.33063e-05	0.00108287	1.16903
C3orf14	0.614103	7.5739	4.45314	8.3394e-05	0.00108328	1.16801
GBE1	-0.628953	9.73681	-4.45258	8.35314e-05	0.00108433	1.16642
ATP1B2	-1.02014	6.05094	-4.45123	8.38671e-05	0.00108796	1.16255
ATF2	-0.706139	5.26772	-4.45002	8.41693e-05	0.00109077	1.15908
MPST	-0.594924	10.639	-4.44991	8.41965e-05	0.00109077	1.15876
SERF1A	0.684354	7.99505	4.44922	8.43669e-05	0.0010921	1.15681
FAM220A	-0.550522	6.85889	-4.44904	8.44124e-05	0.0010921	1.15629
ZNF732	0.782853	6.41572	4.44309	8.59132e-05	0.00111077	1.13928
PEX14	0.510508	10.6043	4.44155	8.63063e-05	0.0011151	1.13487
NUTM2A-AS1	0.54699	6.19905	4.44082	8.64942e-05	0.00111678	1.13277
NFKBID	0.629224	4.69991	4.43966	8.67913e-05	0.00111987	1.12946
RPLP1	0.416965	15.2442	4.43837	8.71221e-05	0.00112339	1.12579
GXYLT1	0.488789	6.56065	4.43449	8.81293e-05	0.00113561	1.11469
POMGNT1	-0.5532	7.03495	-4.43248	8.86547e-05	0.00114162	1.10895
LINC00598	0.60899	3.35305	4.43118	8.89971e-05	0.00114527	1.10523
MCFD2	-0.522361	6.44908	-4.43014	8.92722e-05	0.00114804	1.10225
LINC01184	0.695818	5.32628	4.4288	8.96255e-05	0.00115182	1.09844
TCF21	-1.11026	8.68459	-4.42672	9.01802e-05	0.00115788	1.09248
TIMP3	-0.989447	12.5239	-4.42639	9.0266e-05	0.00115788	1.09157
LOC388242	-0.557323	6.21692	-4.42624	9.0307e-05	0.00115788	1.09113
NECAB3	-0.811462	6.80078	-4.42613	9.03375e-05	0.00115788	1.0908
BCL10	1.09144	8.35307	4.42573	9.04449e-05	0.00115849	1.08966
LOC101930085	-0.574218	7.61081	-4.42307	9.11574e-05	0.00116684	1.08208
NMNAT3	-1.01052	5.92461	-4.42275	9.12453e-05	0.00116719	1.08115
PLPP3	-0.783169	11.0992	-4.4216	9.15561e-05	0.00117039	1.07787
KRTCAP3	0.616924	7.93215	4.42113	9.1684e-05	0.00117125	1.07652
FAM214B	-0.616534	5.23351	-4.42029	9.19106e-05	0.00117331	1.07414
E4F1	-0.518187	7.69774	-4.42008	9.19669e-05	0.00117331	1.07355
ZBTB17	0.577652	8.04595	4.41965	9.20857e-05	0.00117405	1.0723
RAB6A	-0.49861	7.81857	-4.41931	9.21787e-05	0.00117446	1.07133
MUM1	-0.606691	9.45238	-4.41864	9.23611e-05	0.001176	1.06942
PROX1	-0.631624	3.66437	-4.41808	9.25136e-05	0.00117717	1.06783
ATP6V1G1	0.463914	11.4503	4.41597	9.30942e-05	0.00118378	1.06179
ERC2-IT1	0.559759	5.72346	4.41558	9.32005e-05	0.00118435	1.06069
RAB10	0.745421	8.0878	4.41426	9.35639e-05	0.00118818	1.05694
LOC644936	-0.876616	11.7508	-4.41377	9.3701e-05	0.00118914	1.05552
NPC1	0.500595	7.49642	4.41339	9.38061e-05	0.00118969	1.05444
NONO	-0.421836	9.57314	-4.41221	9.41327e-05	0.00119305	1.05109
ASB5	-0.824809	3.73845	-4.41169	9.42787e-05	0.00119411	1.04959
TPP1	0.630107	7.69121	4.41014	9.47124e-05	0.00119834	1.04516
DES	-1.20731	9.43925	-4.40984	9.47946e-05	0.00119834	1.04432
CALR	-0.5148	11.7285	-4.40983	9.47985e-05	0.00119834	1.04428
CHRDL2	1.27415	6.52111	4.40775	9.53828e-05	0.00120493	1.03836
ZNF208	0.601019	4.22008	4.40713	9.55578e-05	0.00120635	1.03659
CCDC92	-0.564328	8.53641	-4.40512	9.61273e-05	0.00121236	1.03085
CDC42BPA	-0.549382	7.37803	-4.40501	9.61589e-05	0.00121236	1.03054
PYGB	-0.595163	6.11858	-4.40043	9.74704e-05	0.00122809	1.01747
FAM205A	0.848833	3.81269	4.39971	9.76769e-05	0.00122989	1.01542
SHARPIN	-0.764657	8.33026	-4.39894	9.79001e-05	0.00123189	1.01322
YWHAEP1	-0.880245	5.04823	-4.39801	9.8169e-05	0.00123375	1.01057
SDR39U1	-0.526383	8.1422	-4.39799	9.81756e-05	0.00123375	1.01051
EAPP	-0.461012	10.3171	-4.39687	9.84992e-05	0.00123701	1.00734
RAB9A	-0.544223	10.322	-4.3961	9.87237e-05	0.00123856	1.00514
HINT1	0.400799	11.7093	4.39601	9.87509e-05	0.00123856	1.00487
SQRDL	-0.66527	12.9068	-4.39538	9.89354e-05	0.00124001	1.00307
DNAJC27	-0.912939	6.77473	-4.39518	9.89948e-05	0.00124001	1.00249
MAPK7	-0.560283	7.53249	-4.3942	9.92811e-05	0.00124279	0.999707
ALPK1	0.573749	7.99449	4.39328	9.95499e-05	0.00124534	0.997099
CDH23	-0.722234	4.51598	-4.39247	9.97899e-05	0.00124719	0.994776
FAM210B	-0.577784	9.26723	-4.39228	9.98451e-05	0.00124719	0.994243
DTX3	-0.728486	5.58647	-4.39212	9.98918e-05	0.00124719	0.993791
ARHGEF26	-0.977	9.68341	-4.39125	0.000100151	0.00124962	0.991295
BUD13	-0.438812	9.67931	-4.39026	0.000100444	0.00125246	0.988474
KIAA1161	-0.611298	4.01872	-4.38983	0.000100571	0.00125324	0.987254
PFDN1	0.676971	6.56968	4.38455	0.000102152	0.00127212	0.972211
RAB31	-0.990107	6.51616	-4.38263	0.000102733	0.00127853	0.966736
FOLH1	-1.108	6.00402	-4.38221	0.00010286	0.00127928	0.965549
FAM50A	-0.936005	9.34596	-4.38164	0.000103031	0.00128059	0.963939
OSM	1.93018	8.24495	4.38122	0.000103162	0.00128138	0.962722
OBSCN	-0.924513	6.92979	-4.38069	0.000103323	0.00128256	0.961212
PSORS1C2	1.76613	8.47166	4.38031	0.000103437	0.00128315	0.960148
LGALSL	-0.867791	10.6336	-4.37898	0.000103846	0.0012874	0.956342
USP39	-0.356106	11.0799	-4.37844	0.00010401	0.0012886	0.954819
OGN	-1.64673	7.27718	-4.3772	0.000104394	0.00129253	0.95127
NEDD4	-0.668842	6.92436	-4.3758	0.000104823	0.00129701	0.947308
ZSCAN31	-0.887936	5.56473	-4.37374	0.000105464	0.0013041	0.941432
RGMA	-0.902346	4.04161	-4.37284	0.000105745	0.00130674	0.938863
GPAT4	0.66234	7.48085	4.37169	0.000106103	0.00131033	0.935602
TAF1D	0.433196	8.59937	4.36906	0.00010693	0.0013197	0.928117
ZNF540	-0.73921	5.17926	-4.36844	0.000107125	0.00132126	0.926359
CAPN1	0.802497	7.33441	4.36768	0.000107367	0.00132339	0.924186
GALK2	-0.61075	8.31121	-4.36709	0.000107553	0.00132484	0.922518
RFC1	-0.617662	7.82539	-4.36668	0.000107685	0.00132561	0.921337
TXNL4A	-0.499863	10.7602	-4.3658	0.000107964	0.00132821	0.918837
RLIM	0.68308	7.10551	4.36358	0.000108675	0.0013361	0.912509
MARVELD3	-0.687388	6.75943	-4.36298	0.000108865	0.00133759	0.910823
EPS8L2	0.563643	8.02491	4.36259	0.000108992	0.0013383	0.909697
DNTTIP2	-0.587977	9.83098	-4.36177	0.000109254	0.00134015	0.907381
AP2M1	-0.871067	9.1126	-4.36169	0.000109283	0.00134015	0.907134
ZMYND8	0.78727	6.42535	4.36075	0.000109584	0.001343	0.904475
C8orf33	-0.708432	5.64668	-4.36	0.000109829	0.00134514	0.902328
COIL	-0.812161	5.22971	-4.35959	0.000109962	0.00134592	0.901158
EFTUD2	-0.525571	10.645	-4.35839	0.00011035	0.00134981	0.897761
RGL3	-0.669986	7.5248	-4.35735	0.000110691	0.00135312	0.89479
CCDC3	-1.01463	10.5145	-4.35655	0.00011095	0.00135544	0.892528
TROVE2	-0.48109	9.92639	-4.35621	0.000111064	0.00135596	0.891544
HOTAIRM1	0.914656	7.87246	4.35526	0.000111373	0.00135851	0.888866
SLC35E1	0.543106	7.77914	4.35514	0.000111413	0.00135851	0.888514
PMM2	0.758851	8.40958	4.35443	0.000111646	0.00136049	0.886504
TEPP	-0.668485	4.93149	-4.35343	0.000111976	0.00136342	0.883658
GOLGB1	-0.918445	5.42287	-4.35327	0.000112028	0.00136342	0.883211
ZNF706	-0.603664	6.23999	-4.35145	0.000112633	0.00136992	0.878016
NCR2	1.00706	4.31607	4.35123	0.000112704	0.00136992	0.877412
PPTC7	0.490192	8.57077	4.34944	0.000113302	0.00137632	0.872309
WDHD1	-0.599576	5.58556	-4.34878	0.000113522	0.00137812	0.870441
ZNF492	0.855999	7.62752	4.34794	0.000113805	0.00138069	0.868039
FAM160A2	-0.472314	9.51437	-4.34697	0.00011413	0.00138376	0.865289
LOC101929622	0.692008	3.52735	4.34601	0.000114453	0.0013868	0.862568
C20orf141	-0.782637	6.77587	-4.34448	0.00011497	0.0013922	0.858218
FAM127A	-0.630418	8.5272	-4.34405	0.000115117	0.00139311	0.856986
B4GALT4	0.623788	7.39095	4.34323	0.000115395	0.00139559	0.854663
THEG	-0.893054	4.48731	-4.34271	0.000115572	0.00139686	0.853181
LAMB2	-0.623632	11.3659	-4.34189	0.000115852	0.00139937	0.850848
KIAA0232	-0.517745	9.94531	-4.34046	0.00011634	0.00140439	0.846796
URB1-AS1	0.709566	7.61125	4.33926	0.000116753	0.00140849	0.843382
TGIF1	0.728453	8.15873	4.33692	0.000117561	0.00141735	0.836734
CHD8	0.473862	8.4637	4.33661	0.000117669	0.00141776	0.835849
TSPYL4	-0.650085	8.62595	-4.33565	0.000118002	0.00142089	0.833125
GSTP1	-0.5608	14.126	-4.33516	0.000118171	0.0014213	0.831746
FAT1	-0.927788	7.84318	-4.33512	0.000118184	0.0014213	0.831643
RCBTB2	-0.628352	7.66058	-4.33482	0.000118289	0.00142157	0.830784
EPS15	-0.620315	5.53076	-4.33464	0.000118353	0.00142157	0.830262
VAV3	-0.761435	8.78408	-4.33412	0.000118535	0.00142287	0.828781
ALOX5AP	-0.838723	12.3946	-4.33358	0.000118723	0.00142423	0.827257
ASAP1-IT2	0.542549	5.62545	4.33164	0.000119403	0.0014315	0.821754
DAP	-0.705206	9.11071	-4.32933	0.000120218	0.00143969	0.815198
SMIM7	0.494937	9.00972	4.32928	0.000120235	0.00143969	0.815056
NPEPL1	-0.822365	9.04618	-4.32894	0.000120358	0.00144027	0.814073
ANGPTL1	-0.985854	7.72624	-4.32761	0.000120831	0.00144503	0.810295
ZNRF3	-0.961112	5.48988	-4.32641	0.000121258	0.00144838	0.806892
SNHG21	-0.621913	7.89736	-4.3264	0.000121261	0.00144838	0.806867
ZBTB8A	-0.813326	5.65838	-4.32548	0.000121588	0.00145138	0.804276
CHST11	0.704664	7.57619	4.3252	0.000121691	0.00145171	0.803463
DENND1A	0.424634	8.43205	4.32476	0.000121849	0.00145182	0.802211
FBLN1	-0.958942	13.258	-4.32475	0.00012185	0.00145182	0.802199
GOLGA8A	-0.868346	6.89733	-4.32356	0.000122279	0.00145602	0.798816
TMEM266	0.90699	6.28524	4.32294	0.000122502	0.00145778	0.797061
ATP5H	-0.813772	12.1828	-4.32241	0.000122693	0.00145915	0.795559
ERMAP	-0.625415	4.09258	-4.32086	0.000123254	0.00146468	0.791158
IFT43	-0.44425	9.69825	-4.32071	0.00012331	0.00146468	0.790725
SNTB1	0.868869	6.93145	4.32044	0.000123408	0.00146494	0.78996
ACTG2	-1.64235	11.2278	-4.31755	0.000124462	0.00147655	0.781763
PTPRM	-0.643233	9.53501	-4.31512	0.000125354	0.00148622	0.774881
SBSPON	-1.27732	6.88547	-4.31485	0.000125455	0.0014865	0.774105
GTF2E1	-0.54894	7.51658	-4.31317	0.000126075	0.00149234	0.769357
SETD2	0.556119	8.91239	4.3131	0.000126102	0.00149234	0.769149
EDEM3	-0.40159	9.1704	-4.31211	0.000126472	0.00149579	0.76633
RPA1	-0.555351	9.91147	-4.31052	0.000127063	0.00150187	0.761832
SFTPA2	-1.21365	8.9903	-4.30974	0.000127354	0.00150438	0.759631
DAD1	-0.49808	11.3242	-4.30932	0.000127514	0.00150536	0.758418
TMEM126B	-0.612709	8.76922	-4.30737	0.000128245	0.00151305	0.752916
C4orf46	-0.520354	3.55742	-4.30671	0.000128495	0.00151493	0.75104
KLHDC8B	-0.802717	7.83034	-4.30654	0.000128561	0.00151493	0.750541
SCLT1	0.667856	7.26833	4.30572	0.000128871	0.00151765	0.748225
NIPBL-AS1	-0.803771	5.38094	-4.30466	0.000129275	0.00152148	0.74521
C1QTNF2	-0.854973	7.01273	-4.30387	0.000129573	0.00152348	0.742985
GTF2I	0.501977	7.73358	4.3038	0.000129602	0.00152348	0.742772
EPHB3	-0.996801	5.8594	-4.30295	0.000129924	0.00152633	0.740382
DERA	-0.581379	10.3029	-4.30093	0.0001307	0.00153368	0.734646
ATP2B1	0.586168	6.91968	4.3009	0.000130709	0.00153368	0.73458
PDE4A	-0.639003	4.18806	-4.30045	0.000130885	0.00153482	0.733281
LOC105372255	-0.917025	5.13937	-4.29896	0.000131457	0.00153996	0.729079
CFAP20	-0.604844	9.01315	-4.29889	0.000131484	0.00153996	0.728887
TPSD1	-0.838	4.13263	-4.29789	0.000131873	0.00154359	0.726035
TBC1D14	-0.471603	8.60482	-4.29656	0.000132388	0.00154867	0.722285
TAPT1	-0.516865	8.7911	-4.29614	0.000132553	0.00154946	0.721084
TECPR1	-0.596143	9.26882	-4.29598	0.000132615	0.00154946	0.720631
NXF1	-0.595046	8.15088	-4.29388	0.000133435	0.00155809	0.714697
CFD	-0.864399	13.1043	-4.29252	0.00013397	0.00156338	0.710846
CTNNA1	-0.537024	10.6179	-4.28817	0.000135696	0.00158258	0.698511
ITGB1BP2	-0.728873	5.31502	-4.28707	0.000136133	0.00158651	0.695417
HBS1L	-0.534234	7.95926	-4.28675	0.000136261	0.00158651	0.694512
LAMTOR1	-0.465667	9.73584	-4.28671	0.00013628	0.00158651	0.694375
STX11	-0.709293	7.9339	-4.28587	0.000136617	0.00158947	0.691996
RPS14	-0.478767	12.7152	-4.28404	0.000137352	0.00159706	0.68683
MDM4	0.506404	5.69132	4.28367	0.0001375	0.00159782	0.685792
SAFB	0.622347	5.58536	4.28258	0.000137944	0.00160201	0.682692
LARP7	-0.487044	9.23255	-4.28221	0.000138094	0.00160275	0.681639
MOB3B	-0.691952	8.57509	-4.28201	0.000138174	0.00160275	0.681085
WDR93	0.56976	5.24505	4.28037	0.000138841	0.00160952	0.676449
RIMS3	-0.91745	7.21715	-4.27987	0.000139045	0.00161092	0.675034
PHF23	0.516071	8.51872	4.27902	0.000139391	0.00161396	0.672637
HIST3H2A	-0.600629	8.212	-4.27788	0.00013986	0.00161839	0.669405
KYAT3	-0.701508	7.14249	-4.27748	0.000140025	0.00161839	0.668273
EIF4A1	0.791705	9.56755	4.27748	0.000140025	0.00161839	0.668267
THOP1	0.541118	9.86929	4.27651	0.000140425	0.00162203	0.665526
HOXB2	-0.994445	4.61613	-4.27615	0.000140574	0.00162278	0.664504
MORN4	-0.787459	5.08873	-4.2748	0.000141131	0.00162824	0.660692
AEBP1	-1.05029	10.7981	-4.27149	0.000142508	0.00164314	0.651345
CTDSPL	0.616768	8.35794	4.27117	0.000142646	0.00164375	0.650416
IP6K2	-0.572801	7.77628	-4.27025	0.000143029	0.00164718	0.647834
LMBRD1	-0.658103	10.8109	-4.26966	0.000143279	0.00164907	0.646152
CEPT1	-0.86941	5.39716	-4.26851	0.000143762	0.00165365	0.642908
SERGEF	-0.714812	7.15427	-4.26623	0.000144728	0.00166377	0.636459
PTPN11	-0.499422	9.2594	-4.26526	0.000145142	0.00166658	0.63371
AXL	-0.505187	8.76813	-4.26525	0.000145145	0.00166658	0.633691
HSPG2	-0.812131	4.95044	-4.26439	0.000145513	0.00166981	0.631252
NUBPL	0.742216	4.36745	4.26388	0.000145728	0.00167128	0.629831
SCFD2	-0.560759	6.49538	-4.26301	0.000146101	0.00167456	0.627374
CDKN2D	0.659575	10.4248	4.26226	0.000146423	0.00167725	0.625253
SPO11	0.89776	3.71139	4.26053	0.000147168	0.00168479	0.620366
LOC148709	-0.611153	8.22231	-4.25797	0.000148279	0.0016965	0.613126
C11orf95	-0.677468	6.6715	-4.2565	0.000148919	0.00170259	0.608981
C11orf71	-0.790484	5.16682	-4.25635	0.000148987	0.00170259	0.608539
NDUFA8	-0.422986	11.8396	-4.25431	0.000149879	0.00171176	0.602793
MYLIP	0.741999	7.70903	4.25372	0.000150142	0.00171375	0.60111
HR	-0.715931	4.87285	-4.25322	0.000150362	0.00171525	0.599695
CARMIL1	-0.731639	6.19994	-4.25034	0.000151634	0.00172873	0.59159
ACP7	0.675234	4.13783	4.24997	0.000151801	0.00172887	0.590529
APC	-0.818072	4.2393	-4.24991	0.000151825	0.00172887	0.590376
SAP30L	-0.44536	8.89086	-4.24726	0.000153014	0.00174138	0.582871
ATRAID	0.528065	10.0218	4.24532	0.000153887	0.00174941	0.577396
FUBP3	-0.483789	8.55777	-4.2449	0.000154073	0.00174941	0.576233
SMARCA5	0.883501	7.10964	4.24477	0.000154134	0.00174941	0.575848
MRPL11	0.473283	7.44222	4.24473	0.000154149	0.00174941	0.575755
PUSL1	0.505562	8.13159	4.24468	0.000154173	0.00174941	0.575609
IQCK	-0.726848	8.19449	-4.24403	0.000154467	0.00175172	0.573772
PHKB	-0.467499	10.0431	-4.2398	0.000156397	0.00177255	0.561827
CPNE3	-0.635802	7.22059	-4.23899	0.000156765	0.00177569	0.559561
REV3L	-0.481776	8.58443	-4.23342	0.000159348	0.00180388	0.543838
HIBADH	-0.620985	8.17238	-4.23264	0.000159714	0.00180697	0.541625
TM9SF1	-0.398715	8.30709	-4.23153	0.000160234	0.00181178	0.538503
ADAMTS4	3.15595	9.30735	4.23043	0.000160748	0.0018155	0.535416
RPS19BP1	-0.394565	10.0441	-4.23043	0.000160751	0.0018155	0.535403
FAM45A	-0.398143	7.48969	-4.22724	0.000162258	0.00183146	0.52642
TOR3A	0.491007	11.3751	4.22531	0.000163177	0.00184076	0.520986
ZMYM4	0.42013	7.73943	4.22461	0.000163513	0.00184141	0.519012
SNX9	0.533692	8.66931	4.22458	0.000163526	0.00184141	0.518931
HNRNPA1L2	0.472057	12.6856	4.22452	0.000163555	0.00184141	0.518764
MAT2B	-0.565135	10.8036	-4.22439	0.000163618	0.00184141	0.518395
FAM89B	-0.405614	10.1249	-4.22392	0.000163844	0.00184216	0.517063
HDDC3	-0.875561	7.75848	-4.22386	0.000163875	0.00184216	0.516883
ATP1A2	-1.32518	7.49913	-4.22354	0.000164027	0.00184279	0.515991
PLOD3	-0.493009	9.62165	-4.22217	0.000164685	0.00184833	0.512138
OXLD1	-0.445914	8.65225	-4.22212	0.000164711	0.00184833	0.511986
ABCC5	-0.837022	5.04961	-4.22078	0.00016536	0.00185453	0.508206
FAM206A	0.502816	7.6325	4.21863	0.000166401	0.00186512	0.502169
MFAP4	-1.0205	13.5972	-4.2177	0.000166858	0.00186916	0.499527
ENPP4	-1.15415	9.11664	-4.21639	0.000167498	0.00187524	0.495846
REPIN1	-0.608993	8.0042	-4.21543	0.000167967	0.0018794	0.493153
MIR133A1HG	-0.48688	3.81287	-4.21502	0.00016817	0.00188058	0.491995
CERS2	-0.449051	10.2648	-4.21349	0.000168926	0.00188794	0.487681
LOC100294145	-0.710441	4.39354	-4.21164	0.000169843	0.00189709	0.482474
THRAP3	-0.573267	4.74996	-4.21039	0.000170466	0.00190294	0.478953
TSPOAP1	-0.714646	7.4651	-4.21013	0.000170594	0.00190327	0.478229
PPP2R3C	-0.412424	10.4368	-4.20966	0.000170831	0.00190482	0.476893
L3MBTL3	-0.555536	7.39103	-4.20828	0.00017152	0.00191139	0.473022
OSBPL10	-0.627245	4.72508	-4.20578	0.000172782	0.00192412	0.465971
ANXA2	0.960037	7.46538	4.20562	0.000172862	0.00192412	0.465527
SCRIB	-0.38129	10.0791	-4.20511	0.000173118	0.00192587	0.464101
LMOD1	-1.01948	7.53184	-4.20444	0.000173461	0.00192857	0.462198
MKRN1	-0.809985	6.72719	-4.20396	0.000173703	0.00192921	0.460858
ZSCAN29	0.42439	6.96168	4.20393	0.000173719	0.00192921	0.46077
AOC3	-0.969075	11.2484	-4.20369	0.000173838	0.00192942	0.460111
NRIP2	-0.675778	4.29285	-4.20218	0.000174607	0.00193684	0.455866
ZDHHC18	0.665808	5.50663	4.20085	0.000175289	0.00194329	0.452115
ITFG2	-0.542749	7.22488	-4.19874	0.000176377	0.00195423	0.446165
MST1	-0.802037	8.9297	-4.19809	0.00017671	0.00195679	0.444355
TXNDC17	0.648611	10.9906	4.19726	0.000177139	0.00196042	0.442023
OCEL1	-0.507166	7.51034	-4.19673	0.000177417	0.00196237	0.440515
C1orf115	-0.806204	6.35298	-4.19519	0.000178213	0.00196897	0.436206
TNNT2	-0.925627	4.90087	-4.19519	0.000178217	0.00196897	0.436184
UPK3A	-0.568851	4.18357	-4.19482	0.00017841	0.00196997	0.435145
FANCL	-0.770647	8.69289	-4.19247	0.000179639	0.0019824	0.428543
EIF2D	-0.424277	7.8146	-4.19171	0.000180037	0.00198565	0.426418
TNFSF15	0.954834	4.74702	4.19133	0.000180241	0.00198568	0.425329
CCL19	1.5978	9.7129	4.19113	0.000180345	0.00198568	0.424774
FAM134A	0.608168	6.43176	4.19112	0.000180348	0.00198568	0.424759
IGSF10	-0.939481	6.93907	-4.1904	0.000180729	0.00198835	0.422729
GTF2H1	0.407793	8.3807	4.19027	0.000180797	0.00198835	0.422367
NPRL2	-0.401723	7.65334	-4.18973	0.000181084	0.00199038	0.420841
UQCRQ	-0.677547	5.56402	-4.18884	0.000181553	0.0019944	0.418352
SCAMP3	-0.589015	7.40875	-4.18838	0.0001818	0.00199598	0.417045
CERS4	-0.526678	6.51313	-4.1876	0.000182214	0.00199937	0.414862
SELM	-0.689503	9.60144	-4.18638	0.000182865	0.00200538	0.411433
RARS	-0.317158	11.2869	-4.18548	0.000183346	0.00200952	0.408903
CLCN7	-0.870731	5.96453	-4.18486	0.000183681	0.00201079	0.407151
BCHE	-1.51437	7.87924	-4.18465	0.000183793	0.00201079	0.406562
VPS51	-0.525921	9.57257	-4.18444	0.000183906	0.00201079	0.405976
GPD1	-1.00221	7.35437	-4.18435	0.000183954	0.00201079	0.405724
LPEQ6126	0.588343	3.36031	4.18429	0.000183983	0.00201079	0.40557
FAM50B	-0.578583	7.68624	-4.18405	0.000184112	0.00201106	0.404895
TRNAU1AP	0.386606	8.66683	4.1829	0.000184734	0.0020167	0.401656
TANC1	-0.647224	9.07029	-4.18262	0.000184884	0.0020172	0.400874
TPI1P2	-0.521048	9.99323	-4.18117	0.00018567	0.00202464	0.396794
CRYBB2P1	-0.671872	5.36317	-4.17783	0.000187491	0.00204333	0.387415
MAP3K4	-0.455878	7.50201	-4.17475	0.000189187	0.00206065	0.378757
USPL1	-0.544634	7.6448	-4.17414	0.000189523	0.00206314	0.377054
CLDN11	-0.801597	5.43233	-4.1737	0.000189764	0.00206347	0.375831
COPS8	-0.559774	8.10257	-4.17354	0.000189856	0.00206347	0.375364
SELPLG	-0.588247	9.03904	-4.17327	0.000190004	0.00206347	0.374614
CLOCK	-0.620628	5.98543	-4.17316	0.000190066	0.00206347	0.374303
UBE2O	0.716616	8.09755	4.17312	0.000190088	0.00206347	0.374192
CGA	0.700192	3.51297	4.17208	0.000190666	0.00206859	0.371271
OCIAD2	-0.562482	10.7134	-4.17177	0.00019084	0.00206931	0.370394
CSTF2T	1.09638	6.55564	4.17075	0.000191406	0.00207429	0.367546
SIPA1L1	-0.484003	8.44284	-4.16886	0.000192465	0.00208459	0.362245
PCCB	-0.678701	5.74454	-4.16804	0.00019293	0.00208846	0.359924
FAF1	-0.434032	8.74633	-4.16776	0.000193088	0.00208899	0.359139
CNTROB	-0.677937	7.064	-4.16692	0.000193561	0.00209294	0.356786
GPR32P1	0.743682	4.32185	4.16655	0.00019377	0.00209402	0.355749
D2HGDH	-0.622442	9.33303	-4.16562	0.000194299	0.00209856	0.353131
ZNF543	-0.776494	5.25569	-4.16391	0.00019527	0.00210786	0.348342
STK19	-0.44779	7.35753	-4.16338	0.000195573	0.00210996	0.34685
SLC22A14	-0.627649	3.74658	-4.16098	0.000196943	0.00212355	0.34014
C16orf58	-0.782716	5.23859	-4.16077	0.000197064	0.00212367	0.339552
CDH3	1.36392	7.20238	4.16029	0.000197341	0.00212546	0.338201
IQCD	-1.66872	6.49388	-4.15805	0.000198638	0.00213824	0.331904
LIMA1	-0.638023	9.93623	-4.1567	0.00019942	0.00214547	0.328128
SCRN1	-0.516947	9.30052	-4.15646	0.000199561	0.00214578	0.327453
CSNK2A1	0.545965	5.85943	4.15553	0.000200102	0.00214954	0.324848
UBE2L3	0.485149	8.61585	4.15548	0.000200134	0.00214954	0.324697
ATP1A3	0.690443	9.43153	4.15482	0.000200516	0.00215245	0.322864
INTS5	0.600008	5.25973	4.15398	0.000201009	0.00215654	0.320503
SLC4A1AP	-0.356155	8.41758	-4.15331	0.0002014	0.00215875	0.318638
C5orf42	-0.535519	7.25405	-4.15325	0.000201438	0.00215875	0.318455
PRF1	-0.981378	6.41512	-4.15235	0.000201965	0.00216202	0.315945
BCCIP	0.794542	8.21966	4.15235	0.000201968	0.00216202	0.315933
PACS1	0.554356	5.87215	4.15192	0.000202222	0.00216296	0.314723
LRRFIP2	-0.503063	7.35424	-4.15182	0.00020228	0.00216296	0.314446
RPL12	-0.387099	14.1078	-4.15091	0.000202819	0.00216752	0.311891
CAMKV	0.839554	3.84014	4.15039	0.000203123	0.00216957	0.31045
TMED2	-0.620227	9.12562	-4.14928	0.000203781	0.00217486	0.307343
ILDR1	0.707247	13.4818	4.14918	0.000203844	0.00217486	0.307046
AGPAT3	0.557879	8.20142	4.14718	0.000205035	0.00218636	0.30145
SOSTDC1	-1.95154	7.20112	-4.14559	0.000205988	0.00219531	0.296993
C6orf136	-0.496329	6.549	-4.1436	0.000207187	0.00220687	0.291419
COL21A1	-1.02021	6.37812	-4.14319	0.000207432	0.00220826	0.290283
FSBP	-0.509761	4.04102	-4.14231	0.000207966	0.00221273	0.287812
MAPK9	-0.721893	6.1386	-4.14161	0.000208392	0.0022153	0.285849
FAM110D	-0.68325	5.59466	-4.14153	0.000208438	0.0022153	0.285636
GSPT2	-0.438332	7.33564	-4.13997	0.000209393	0.00222422	0.281245
SURF1	-0.811535	9.39395	-4.13922	0.000209849	0.00222784	0.279156
NELFCD	-0.533051	6.06958	-4.13886	0.000210066	0.00222892	0.278161
PA2G4	0.66277	6.53611	4.13444	0.000212794	0.00225662	0.26577
RPL31	0.694313	7.93031	4.13126	0.000214772	0.00227634	0.256882
LBR	-0.460433	10.5982	-4.1298	0.000215687	0.00228375	0.252799
GOLPH3	0.484092	8.47884	4.12977	0.000215708	0.00228375	0.252706
BCAT1	1.06375	9.23624	4.12953	0.000215857	0.00228408	0.252041
ARF1	0.442963	12.0782	4.12835	0.000216599	0.00228946	0.248746
MIRLET7BHG	-0.785079	8.15397	-4.12835	0.000216603	0.00228946	0.248728
RBPMS	-0.586029	8.2638	-4.12814	0.000216731	0.00228956	0.248159
CNPY2	0.585257	8.79267	4.12779	0.000216953	0.00229065	0.247176
CD37	0.690631	7.31553	4.12692	0.000217502	0.0022952	0.244747
RIOK3	0.516889	7.50441	4.12657	0.000217727	0.00229632	0.243754
BUB3	0.662834	7.66822	4.12553	0.000218386	0.002302	0.240856
HSPB3	-1.35528	6.58861	-4.12419	0.000219239	0.00230974	0.237109
RB1CC1	-0.622768	8.72507	-4.12346	0.000219708	0.00231341	0.235058
CAB39L	-0.642959	6.11715	-4.12184	0.000220746	0.00232308	0.23053
BRINP3	-1.13125	4.61859	-4.12129	0.000221099	0.00232552	0.228997
TXNRD3	-0.454082	6.2203	-4.12029	0.000221745	0.00233104	0.226198
SPINT2	-0.817997	12.7731	-4.11989	0.000222002	0.00233248	0.225082
ATP11B	-0.692755	7.40104	-4.11908	0.000222527	0.00233672	0.222815
TJP2	-0.579682	10.6411	-4.11866	0.0002228	0.00233831	0.221639
TBX22	0.817315	3.57112	4.11659	0.000224145	0.00235114	0.21586
COL4A1	-1.25497	9.72965	-4.11461	0.000225442	0.00236346	0.21032
RAB24	-0.517273	9.24224	-4.11435	0.000225612	0.00236397	0.209594
JARID2	-0.558156	7.87522	-4.11364	0.000226075	0.00236753	0.207627
TUBB8	-1.09485	7.48317	-4.11336	0.000226265	0.00236823	0.206819
NELFA	0.76394	6.66266	4.11285	0.000226596	0.00237041	0.205416
OR10T2	0.774063	3.9659	4.1117	0.000227355	0.00237706	0.202207
PODXL2	0.799987	4.04827	4.11141	0.000227552	0.00237742	0.201376
ZNF266	-0.587742	7.71838	-4.11128	0.000227636	0.00237742	0.201019
CENPQ	-0.59491	6.40357	-4.10882	0.000229271	0.00239215	0.194149
LOC439938	-0.581447	4.24336	-4.10878	0.000229294	0.00239215	0.194053
RRP12	1.12472	6.39397	4.10752	0.000230141	0.00239969	0.190512
UNC50	-0.576741	10.4604	-4.10709	0.000230424	0.00240134	0.18933
CEP19	0.800854	5.64374	4.10379	0.00023265	0.00242223	0.180103
PGM1	-0.633738	10.352	-4.10375	0.000232679	0.00242223	0.179981
OCIAD1	-0.514005	10.6234	-4.10153	0.000234183	0.00243656	0.1738
ATXN10	0.573323	5.24435	4.10093	0.000234591	0.00243873	0.172128
FHOD1	-0.556599	9.13229	-4.10085	0.000234644	0.00243873	0.171912
TRMT11	-0.779727	6.1634	-4.10045	0.00023492	0.00244029	0.170781
GEMIN2	-0.447872	7.17102	-4.10015	0.000235126	0.00244111	0.169942
CSNK2A2	0.376979	9.44603	4.09702	0.000237275	0.00246209	0.161207
IRS2	-1.16026	8.91527	-4.09626	0.000237797	0.00246543	0.159096
KLF13	-0.812708	6.82179	-4.09618	0.000237852	0.00246543	0.158876
LINC00982	-0.73627	5.81361	-4.09595	0.000238013	0.00246577	0.158227
NIPBL	0.864068	7.27338	4.09563	0.000238234	0.00246618	0.157337
COL23A1	-0.733125	4.58378	-4.09543	0.000238373	0.00246618	0.156776
TMEM163	0.82076	6.87968	4.09534	0.000238435	0.00246618	0.156525
CCR1	1.09053	10.1574	4.09441	0.000239081	0.00247153	0.153931
SLC5A1	-0.944179	5.1093	-4.09175	0.000240932	0.00248922	0.146525
VTA1	-0.661578	6.32896	-4.09159	0.00024105	0.00248922	0.146057
GBP6	-1.09872	8.95179	-4.08873	0.00024306	0.00250742	0.138088
ZNF99	-0.572056	4.02582	-4.08858	0.000243167	0.00250742	0.137666
SPP1	2.15597	7.87721	4.08853	0.000243203	0.00250742	0.137524
PNPLA8	0.565642	8.842	4.08785	0.00024368	0.00250977	0.135641
TRUB1	-0.645173	4.34852	-4.08784	0.000243691	0.00250977	0.1356
ZIM2	-0.503885	4.34461	-4.0875	0.000243929	0.00251088	0.134663
JAGN1	-0.385381	10.0489	-4.0871	0.000244216	0.00251215	0.133534
PTK6	0.608517	5.67382	4.08696	0.000244313	0.00251215	0.133153
MCCC1	-0.68176	10.7533	-4.08671	0.000244488	0.00251262	0.132464
CD70	1.19944	6.42717	4.08574	0.000245183	0.00251841	0.129742
MYO15B	-0.681271	6.46565	-4.08479	0.000245854	0.00252397	0.127117
THAP12	0.503939	7.91119	4.08458	0.000246004	0.00252416	0.126533
TMEM51	0.505159	10.4387	4.08377	0.000246587	0.00252777	0.124261
NET1	-0.55814	10.3215	-4.08373	0.000246618	0.00252777	0.124142
FUT10	-0.533838	5.37187	-4.08267	0.000247377	0.00253343	0.121193
PDLIM2	0.892799	6.09791	4.08259	0.000247433	0.00253343	0.120975
HFE2	0.834501	3.60043	4.07917	0.000249901	0.00255735	0.111451
OVGP1	-0.649097	5.08137	-4.07862	0.000250301	0.00256008	0.109918
USP18	0.618849	8.70936	4.07771	0.000250963	0.0025642	0.107382
CCDC89	-0.805458	4.57914	-4.0777	0.00025097	0.0025642	0.107355
SCD	-0.857608	10.1299	-4.07695	0.000251516	0.00256842	0.105272
BRAT1	0.44161	10.75	4.07616	0.000252099	0.00257301	0.103049
GIT2	-0.639511	6.21061	-4.07393	0.000253733	0.00258832	0.096852
ITIH4	-0.62028	7.77951	-4.07367	0.000253926	0.00258892	0.0961208
SUMF1	-0.517834	9.99321	-4.07121	0.000255741	0.00260605	0.089287
GPCPD1	-0.59053	10.1581	-4.07003	0.000256622	0.00261364	0.0859904
CASP4	-0.575211	12.3995	-4.06858	0.0002577	0.00262324	0.0819664
KCNN3	-0.735406	4.78202	-4.06692	0.000258949	0.00263456	0.077329
BVES	-0.738827	4.86391	-4.06637	0.000259361	0.00263691	0.0758032
CFLAR	0.635536	7.80619	4.06625	0.000259454	0.00263691	0.0754619
SH3BGR	-0.752843	6.21979	-4.06521	0.000260235	0.00264347	0.0725756
AEN	0.824931	6.03546	4.06427	0.000260942	0.00264925	0.069973
PKN2	-0.683787	6.1878	-4.06267	0.000262159	0.00265942	0.0655123
ACP1	-0.613585	9.06941	-4.06249	0.000262295	0.00265942	0.0650135
ZNF727	0.78656	10.419	4.06241	0.000262358	0.00265942	0.0647849
TPSAB1	-0.744806	8.52493	-4.06091	0.000263498	0.00266958	0.0606246
CTNNAL1	-0.862155	11.8023	-4.06035	0.00026393	0.00267255	0.0590541
HM13	0.784326	8.51892	4.05985	0.000264309	0.00267498	0.0576775
EP400	-0.452876	6.23301	-4.05921	0.000264803	0.00267787	0.0558858
BLOC1S4	0.712075	7.56095	4.05912	0.000264872	0.00267787	0.0556377
CELSR3	-0.776431	4.23879	-4.05892	0.000265029	0.00267806	0.0550671
UTP14C	-0.438917	6.70185	-4.05753	0.000266099	0.00268746	0.0512045
LOC284112	-0.874759	6.94972	-4.05578	0.000267447	0.00269966	0.0463575
GAS5	-0.570124	10.1435	-4.05522	0.000267883	0.00270265	0.0447932
EVI2B	0.812433	7.66792	4.05421	0.000268672	0.00270919	0.0419755
VMA21	0.581633	7.58396	4.05372	0.000269055	0.00271164	0.0406069
PLCD1	-0.484592	8.05388	-4.05328	0.000269398	0.00271367	0.0393862
RP9	-0.469041	7.14243	-4.05197	0.000270417	0.00272158	0.0357654
SRSF11	-0.463007	10.5264	-4.05191	0.000270465	0.00272158	0.0355958
LOC90246	-0.651305	5.76929	-4.05155	0.000270751	0.00272304	0.034582
APBB3	-0.684884	6.86546	-4.04847	0.000273173	0.00274597	0.0260401
SLC25A29	-0.580199	8.10663	-4.04783	0.000273684	0.00274967	0.0242481
SOS1	-0.736467	3.80822	-4.04745	0.000273983	0.00275124	0.0232025
RERG	-0.914221	8.0889	-4.0467	0.000274582	0.00275582	0.0211084
EMC6	-0.398713	9.92082	-4.04581	0.000275293	0.00276152	0.0186285
SMS	0.858158	6.84805	4.04364	0.000277026	0.00277706	0.0126098
ANXA1	-0.639708	12.9973	-4.04351	0.000277131	0.00277706	0.0122487
ATG101	0.581107	8.20642	4.04256	0.000277897	0.0027833	0.00959976
LINC00161	0.73709	3.93386	4.04192	0.000278412	0.00278701	0.00782497
CTAGE4	-0.696765	8.54552	-4.0413	0.000278911	0.00279056	0.00610781
TDRD7	-0.527661	9.59575	-4.04056	0.000279509	0.00279361	0.00405485
CECR2	0.907605	4.36718	4.04054	0.000279522	0.00279361	0.00401101
CTSF	-0.571283	11.4404	-4.04039	0.00027965	0.00279361	0.00357023
NDRG1	-0.975853	4.98541	-4.03983	0.000280097	0.00279662	0.00203893
TXLNG	0.675906	7.13055	4.03954	0.000280333	0.00279752	0.00123414
FENDRR	-1.33147	6.31063	-4.03754	0.000281963	0.00281226	-0.00432612
CYB5R3	-0.427729	14.2187	-4.03723	0.000282218	0.00281226	-0.00519237
PCID2	-0.39795	8.58367	-4.03705	0.000282364	0.00281226	-0.00568886
HSPB7	-0.97264	5.49896	-4.03702	0.000282392	0.00281226	-0.0057831
MAP3K7	0.378094	8.53849	4.03433	0.000284595	0.00283274	-0.0132348
POLH	0.485698	6.19432	4.03354	0.000285249	0.00283778	-0.0154337
GLRX	-0.558163	11.1857	-4.03316	0.000285562	0.00283943	-0.0164857
LOC728705	-0.912555	5.41556	-4.03161	0.000286847	0.00285004	-0.0207894
IRF7	0.646329	9.91386	4.03146	0.000286973	0.00285004	-0.0212102
FDFT1	-0.515145	10.2535	-4.03134	0.000287072	0.00285004	-0.0215412
HAVCR2	0.71712	5.5128	4.03029	0.000287945	0.00285723	-0.0244508
SLC25A1	0.595007	7.30542	4.02946	0.000288633	0.00286259	-0.0267392
TP53I11	0.810236	7.99637	4.02871	0.000289267	0.0028674	-0.0288418
PPP2R2A	-0.469402	8.30349	-4.02837	0.000289549	0.00286872	-0.0297767
SGCD	-0.860433	5.16733	-4.02623	0.00029135	0.00288509	-0.0357216
CCSER2	-0.835105	8.61433	-4.02605	0.000291501	0.0028851	-0.0362184
TEFM	-0.431049	7.32108	-4.02524	0.000292183	0.00288983	-0.0384586
C8orf44	-0.591659	6.35939	-4.02508	0.000292317	0.00288983	-0.0388957
LINC00693	0.705508	3.48991	4.02492	0.000292454	0.00288983	-0.0393456
TRIM11	-0.485965	6.95357	-4.02477	0.000292578	0.00288983	-0.0397529
EBLN2	-0.554323	8.57533	-4.02424	0.000293029	0.00289272	-0.0412288
ADORA2A	0.566527	7.36885	4.02407	0.000293171	0.00289272	-0.0416922
PLA2G1B	-1.16442	9.41016	-4.02339	0.000293749	0.00289694	-0.0435809
SMARCC2	-0.839692	10.8607	-4.02261	0.000294414	0.00290202	-0.0457479
CENPJ	-0.654469	4.90232	-4.02197	0.00029496	0.00290591	-0.0475227
GEMIN8P4	-0.391332	7.04074	-4.02173	0.000295163	0.00290643	-0.0481823
SLC30A9	-0.956996	6.05454	-4.02007	0.000296585	0.00291894	-0.0527895
TNFRSF1B	0.730952	6.51909	4.01974	0.000296865	0.00292021	-0.0536945
ROCK1P1	-0.723517	7.25506	-4.01917	0.000297356	0.00292355	-0.0552778
ZGPAT	0.685376	8.19617	4.01822	0.000298174	0.00293009	-0.0579095
ADRA2C	-0.744546	8.69761	-4.01794	0.000298421	0.00293103	-0.0587039
ACTA2	-1.3422	11.6072	-4.01719	0.000299066	0.00293453	-0.0607737
HAUS1	-0.636924	8.57139	-4.01717	0.000299082	0.00293453	-0.0608246
VPS18	-1.60256	9.88354	-4.01641	0.000299744	0.00293953	-0.0629414
PNN	-0.578206	4.3959	-4.01499	0.000300972	0.00295008	-0.0668613
CDK9	0.507879	9.50841	4.0141	0.000301748	0.00295618	-0.0693285
MINK1	-0.728414	4.68163	-4.01324	0.000302502	0.00296124	-0.0717212
PCDHB12	-0.715088	4.78267	-4.01287	0.000302823	0.00296124	-0.0727356
HIST1H3D	-0.613351	7.26874	-4.01281	0.000302877	0.00296124	-0.072907
C19orf33	-0.673229	8.89736	-4.01281	0.000302878	0.00296124	-0.0729108
GARS	0.662477	7.50387	4.01256	0.000303094	0.00296184	-0.0735923
GPHN	-0.554633	5.18545	-4.01138	0.000304134	0.0029705	-0.0768756
STPG1	-0.675526	7.02383	-4.0109	0.000304552	0.00297214	-0.0781912
YWHAQ	-0.413987	10.8253	-4.01084	0.000304609	0.00297214	-0.0783724
RILP	0.496458	8.53318	4.0104	0.000304992	0.00297437	-0.0795758
LOC400655	0.566362	3.42965	4.00976	0.000305563	0.00297843	-0.0813673
ZNF337	-0.71489	8.57073	-4.00802	0.000307099	0.00299154	-0.0861736
DUBR	-0.709534	5.84893	-4.00789	0.000307218	0.00299154	-0.086545
TCTN3	-0.429611	9.46281	-4.00624	0.000308681	0.00300426	-0.0910943
SLC4A8	-0.870616	5.09794	-4.00589	0.000308995	0.0030058	-0.0920691
NIPSNAP1	0.705174	7.41992	4.00375	0.000310911	0.00302249	-0.0979932
ZNF462	-0.837515	9.29113	-4.00363	0.000311023	0.00302249	-0.0983386
AIDA	-0.908659	6.13793	-4.00336	0.00031126	0.00302326	-0.0990659
TIMM21	-0.46806	9.03512	-4.00212	0.000312382	0.00303264	-0.102515
AFF3	-0.524396	3.65284	-3.99972	0.000314552	0.00305216	-0.109145
LSG1	0.548121	5.47017	3.99913	0.000315093	0.00305588	-0.110792
PKIA	-0.78937	7.83997	-3.99844	0.000315713	0.00306035	-0.112676
USP53	-0.930884	8.29213	-3.99776	0.000316341	0.00306356	-0.11458
OMD	-1.01501	4.99617	-3.99773	0.000316361	0.00306356	-0.114641
VSX1	-0.701361	4.31603	-3.9969	0.00031712	0.0030684	-0.116937
GBA3	-0.948842	4.56022	-3.99684	0.00031718	0.0030684	-0.117116
MEPCE	0.484867	7.07437	3.99628	0.000317694	0.00307184	-0.118669
ZNF85	0.789932	7.444	3.99607	0.000317884	0.00307214	-0.119241
ANTXR2	-0.477792	10.6189	-3.99524	0.000318651	0.00307801	-0.12155
NCOR2	-0.391661	12.4286	-3.99446	0.000319368	0.00308315	-0.123702
ATP5G1	-0.383059	9.11962	-3.99431	0.000319503	0.00308315	-0.124106
[truncated: 17,291 more rows]
