# Supplementary material for: Analysis of network expression and immune infiltration of disulfidptosis‐related genes in chronic obstructive pulmonary disease
Source: Immun Inflamm Dis. 2024 Apr 5;12(4):e1231. doi: 10.1002/iid3.1231 (PMC10996381; doi:10.1002/iid3.1231)
Supplement: Supplementary file 5 — Supporting information. [file IID3-12-e1231-s001.xlsx]

## Sheet: Sheet1
GEO Number	Platform	Sample organism	Samples
			Control	COPD
GSE38974	GPL4133	Homo sapiens	9	23
